# Supplementary material for: CRISPR-Cas9 Library Screening Identifies Novel Molecular Vulnerabilities in KMT2A-Rearranged Acute Lymphoblastic Leukemia
Source: Int J Mol Sci. 2023 Aug 25;24(17):13207. doi: 10.3390/ijms241713207 (PMC10487613; doi:10.3390/ijms241713207)
Supplement: Supplementary file 1 [file ijms-24-13207-s001.zip]

Archive with 3 entries (3 files):
- suppl Figure S1 controls.pdf
- suppl Figure S2 CREBBP.pdf
- supplemental tables_Schneider_etal.xlsx
