# Supplementary material for: CRISPR-Cas9 Library Screening Identifies Novel Molecular Vulnerabilities in KMT2A-Rearranged Acute Lymphoblastic Leukemia
Source: Int J Mol Sci. 2023 Aug 25;24(17):13207. doi: 10.3390/ijms241713207 (PMC10487613; doi:10.3390/ijms241713207)
Supplement: Supplementary file 1 [file ijms-24-13207-s001.zip › supplemental tables_Schneider_etal.xlsx]

## Sheet: Table S1
Table S1.
Overview epigenome and kinome sgRNAs
CRISPR KO library	ID	Gene	Sequence	Chromosome	Location	Orientation	Present in RefSeqs
Epigenome	AARD-1	AARD	AAGAAGTCGCACGCGGGACGAGG	chr8	117950575	-	NM_001025357
Epigenome	AARD-2	AARD	AAGTCGCACGCGGGACGAGGTGG	chr8	117950572	-	NM_001025357
Epigenome	AARD-3	AARD	AGTCGCACGCGGGACGAGGTGGG	chr8	117950571	-	NM_001025357
Epigenome	AARD-4	AARD	CGGTGCAGCGCGCGATCTCGAGG	chr8	117950708	+	NM_001025357
Epigenome	AARD-5	AARD	CGTCCCGCGTGCGACTTCTTCGG	chr8	117950590	+	NM_001025357
Epigenome	AARD-6	AARD	GCGTGCGACTTCTTCGGGGACGG	chr8	117950596	+	NM_001025357
Epigenome	AARD-7	AARD	GTCCCCGAAGAAGTCGCACGCGG	chr8	117950582	-	NM_001025357
Epigenome	AARD-8	AARD	GTCCCGCGTGCGACTTCTTCGGG	chr8	117950591	+	NM_001025357
Epigenome	AARD-9	AARD	TCCCCGAAGAAGTCGCACGCGGG	chr8	117950581	-	NM_001025357
Epigenome	AARD-10	AARD	TCCCGCGTGCGACTTCTTCGGGG	chr8	117950592	+	NM_001025357
Epigenome	ACTA1-1	ACTA1	ACCGCCCTCGTGTGCGACAATGG	chr1	229568824	-	NM_001100
Epigenome	ACTA1-2	ACTA1	CTTCTACAACGAGCTTCGCGTGG	chr1	229568467	-	NM_001100
Epigenome	ACTA1-3	ACTA1	GCAGGGCGTCATGGTCGGTATGG	chr1	229568614	-	NM_001100
Epigenome	ACTA1-4	ACTA1	GGAGCCATTGTCGCACACGAGGG	chr1	229568832	+	NM_001100
Epigenome	ACTA1-5	ACTA1	GGTGAAAGCCGGCTTCGCCGGGG	chr1	229568792	-	NM_001100
Epigenome	ACTA1-6	ACTA1	GTTGTGGGTGACGCCGTCGCCGG	chr1	229568158	+	NM_001100
Epigenome	ACTA1-7	ACTA1	TCAGGTAGTCGGTGAGATCGCGG	chr1	229568076	+	NM_001100
Epigenome	ACTA1-8	ACTA1	TCGCCGGGGATGACGCCCCTAGG	chr1	229568778	-	NM_001100
Epigenome	ACTA1-9	ACTA1	TGATGATGCCGTGCTCGATAGGG	chr1	229568539	+	NM_001100
Epigenome	ACTA1-10	ACTA1	TGGACGGGAACACGGCCCTAGGG	chr1	229568774	+	NM_001100
Epigenome	ACTB-1	ACTB	CAACCGCGAGAAGATGACCCAGG	chr7	5568796	-	NM_001101
Epigenome	ACTB-2	ACTB	CAGCTCCCCTACCTGGTGCCTGG	chr7	5569171	+	NM_001101
Epigenome	ACTB-3	ACTB	CCTGGGGCGCCCCACGATGGAGG	chr7	5569189	+	NM_001101
Epigenome	ACTB-4	ACTB	CCTTCCCAGGGCGTGATGGTGGG	chr7	5569023	-	NM_001101
Epigenome	ACTB-5	ACTB	CTTTCCTTCCCAGGGCGTGATGG	chr7	5569027	-	NM_001101
Epigenome	ACTB-6	ACTB	GCCGCGCTCGTCGTCGACAACGG	chr7	5569256	-	NM_001101
Epigenome	ACTB-7	ACTB	GCCGTTGTCGACGACGAGCGCGG	chr7	5569267	+	NM_001101
Epigenome	ACTB-8	ACTB	GCTCCCCTACCTGGTGCCTGGGG	chr7	5569173	+	NM_001101
Epigenome	ACTB-9	ACTB	GGCGCCCCAGGCACCAGGTAGGG	chr7	5569165	-	NM_001101
Epigenome	ACTB-10	ACTB	TCCTTCCCAGGGCGTGATGGTGG	chr7	5569024	-	NM_001101
Epigenome	ACTL6A-1	ACTL6A	ACCACCATACCAATAGCTGTAGG	chr3	179287869	-	NM_004301
Epigenome	ACTL6A-2	ACTL6A	ACTGCAATTCCAGTCCACGATGG	chr3	179294077	+	NM_004301,NM_177989,NM_178042
Epigenome	ACTL6A-3	ACTL6A	AGCACATTAATGGAAATAGATGG	chr3	179287920	+	NM_177989,NM_178042
Epigenome	ACTL6A-4	ACTL6A	AGGTATGATCCAAAATAGCTTGG	chr3	179291181	-	NM_177989,NM_178042
Epigenome	ACTL6A-5	ACTL6A	ATAACCAGCTCTCACAGTATAGG	chr3	179287650	-	NM_004301
Epigenome	ACTL6A-6	ACTL6A	ATCGTGGACTGGAATTGCAGTGG	chr3	179294063	-	NM_004301,NM_177989,NM_178042
Epigenome	ACTL6A-7	ACTL6A	ATGAGCGGCGGCGTGTACGGGGG	chr3	179280898	+	NM_004301
Epigenome	ACTL6A-8	ACTL6A	CTAATGCTCTGCGTGTTCCGAGG	chr3	179287984	+	NM_004301,NM_177989,NM_178042
Epigenome	ACTL6A-9	ACTL6A	GGATCCTATACTGTGAGAGCTGG	chr3	179287658	+	NM_004301
Epigenome	ACTL6A-10	ACTL6A	GGCGATAAAGGCAAACAAGGCGG	chr3	179287941	+	NM_004301,NM_177989,NM_178042
Epigenome	ACTL6A-11	ACTL6A	GTAATAAAGTCTCCAGCAAGAGG	chr3	179294427	-	NM_177989,NM_178042
Epigenome	ACTL6A-12	ACTL6A	GTTGAAGGACATAGCCATCGTGG	chr3	179294079	-	NM_004301,NM_177989,NM_178042
Epigenome	ACTL6A-13	ACTL6A	TAATAAAGTCTCCAGCAAGAGGG	chr3	179294426	-	NM_177989,NM_178042
Epigenome	ACTL6A-14	ACTL6A	TAATGCTCTGCGTGTTCCGAGGG	chr3	179287985	+	NM_004301,NM_177989,NM_178042
Epigenome	ACTL6B-1	ACTL6B	ACGGCCATTCCAGTACATGACGG	chr7	100246374	-	NM_016188
Epigenome	ACTL6B-2	ACTL6B	ACTATGAGCGGGGGCGTCTACGG	chr7	100253963	-	NM_016188
Epigenome	ACTL6B-3	ACTL6B	AGAACGTAGCCGTCATGTACTGG	chr7	100246377	+	NM_016188
Epigenome	ACTL6B-4	ACTL6B	AGCGGGGGCGTCTACGGCGGAGG	chr7	100253957	-	NM_016188
Epigenome	ACTL6B-5	ACTL6B	AGTCCGCGCTGGGTACGCTGGGG	chr7	100253445	-	NM_016188
Epigenome	ACTL6B-6	ACTL6B	GACGGCTACGTTCTGCAGCAAGG	chr7	100246356	-	NM_016188
Epigenome	ACTL6B-7	ACTL6B	GCAGCGGGCACTATGAGCGGGGG	chr7	100253972	-	NM_016188
Epigenome	ACTL6B-8	ACTL6B	GCTCCTTCTCAGTCCGCGCTGGG	chr7	100253455	-	NM_016188
Epigenome	ACTL6B-9	ACTL6B	TCAGTCCGCGCTGGGTACGCTGG	chr7	100253447	-	NM_016188
Epigenome	ACTL6B-10	ACTL6B	TCTGGCCCCAGTCGAGGACTGGG	chr7	100252736	-	NM_016188
Epigenome	ACTR5-1	ACTR5	AACTGCAAGCGCATCAATCTTGG	chr20	37380804	+	NM_024855
Epigenome	ACTR5-2	ACTR5	ACCGGCACGTTGCGGTCGAAGGG	chr20	37377415	-	NM_024855
Epigenome	ACTR5-3	ACTR5	CACTGGGTCCGGTGCGGCACGGG	chr20	37377158	-	NM_024855
Epigenome	ACTR5-4	ACTR5	CGGCACGGGCGTCGCGGAACGGG	chr20	37377144	-	NM_024855
Epigenome	ACTR5-5	ACTR5	CGGGCCACTGCCGGTACCGCTGG	chr20	37377216	+	NM_024855
Epigenome	ACTR5-6	ACTR5	CGTTCCAAGTCCGCGCTGGCTGG	chr20	37377254	+	NM_024855
Epigenome	ACTR5-7	ACTR5	GACCGGCACGTTGCGGTCGAAGG	chr20	37377416	-	NM_024855
Epigenome	ACTR5-8	ACTR5	GCACTGGGTCCGGTGCGGCACGG	chr20	37377159	-	NM_024855
Epigenome	ACTR5-9	ACTR5	GCGGCACGGGCGTCGCGGAACGG	chr20	37377145	-	NM_024855
Epigenome	ACTR5-10	ACTR5	TTGTCCAGCACCAGCGGTACCGG	chr20	37377214	-	NM_024855
Epigenome	ACTR6-1	ACTR6	ACGACCTTAGTGCTGGATAATGG	chr12	100594650	+	NM_022496
Epigenome	ACTR6-2	ACTR6	ACTCTTAACCAATCATCTAAAGG	chr12	100604108	+	NM_022496
Epigenome	ACTR6-3	ACTR6	AGCTCCATTATCCAGCACTAAGG	chr12	100594642	-	NM_022496
Epigenome	ACTR6-4	ACTR6	ATAATTCGGAAGGATTATCTCGG	chr12	100603884	-	NM_022496
Epigenome	ACTR6-5	ACTR6	ATATTCTGCCCACACAGTAGTGG	chr12	100618202	-	NR_048568,NR_048569
Epigenome	ACTR6-6	ACTR6	ATGATACAGCATAATTCGGAAGG	chr12	100603894	-	NM_022496
Epigenome	ACTR6-7	ACTR6	GGAGCTTACAACGCCAAAATCGG	chr12	100594671	+	NM_022496
Epigenome	ACTR6-8	ACTR6	TCCCCTTGCAGGATAAATGTGGG	chr12	100604079	+	NM_022496
Epigenome	ACTR6-9	ACTR6	TGAGATGACGACCTTAGTGCTGG	chr12	100594643	+	NM_022496
Epigenome	ACTR6-10	ACTR6	TTAGGGCTACTTGGTGAATTGGG	chr12	100599467	+	NM_022496
Epigenome	ACTR6-11	ACTR6	TTTGACCGGAACTGACAATTAGG	chr12	100598730	-	NM_022496
Epigenome	ACTR8-1	ACTR8	AGGAATGCGTCTTGTACCATTGG	chr3	53912416	+	NM_022899
Epigenome	ACTR8-2	ACTR8	AGGTCGCATCTGCTTATTGTAGG	chr3	53911766	+	NM_022899
Epigenome	ACTR8-3	ACTR8	CACGTGTATTGTAGACGTTGGGG	chr3	53910035	-	NM_022899
Epigenome	ACTR8-4	ACTR8	CGGCACCAGCGCGGGCACGATGG	chr3	53916038	+	NM_022899
Epigenome	ACTR8-5	ACTR8	GAGTTAATCGAACCTGTTCAGGG	chr3	53912388	+	NM_022899
Epigenome	ACTR8-6	ACTR8	GCTTAAGCCACTTCCATAGGTGG	chr3	53910072	+	NM_022899
Epigenome	ACTR8-7	ACTR8	GGGTGATACGGAGAACGGAAAGG	chr3	53916094	-	NM_022899
Epigenome	ACTR8-8	ACTR8	GTCTCCGGCCATAATGACCCAGG	chr3	53916124	-	NM_022899
Epigenome	ACTR8-9	ACTR8	TCCTGATGGACCACAATCCCTGG	chr3	53910106	+	NM_022899
Epigenome	ACTR8-10	ACTR8	TCTCATCGGAATACTCGGTAAGG	chr3	53909974	-	NM_022899
Epigenome	AIRE-1	AIRE	AAGCCTCTGGTTCGAGCCAAGGG	chr21	45709661	+	NM_000383
Epigenome	AIRE-2	AIRE	AGCGCCGCGTCCGTCGCCATGGG	chr21	45705892	-	NM_000383
Epigenome	AIRE-3	AIRE	CCACCCCATGGCGACGGACGCGG	chr21	45705900	+	NM_000383
Epigenome	AIRE-4	AIRE	CCCAGCAAGTTCGAAGACTCCGG	chr21	45709601	+	NM_000383
Epigenome	AIRE-5	AIRE	CCGGAGTCTTCGAACTTGCTGGG	chr21	45709589	-	NM_000383
Epigenome	AIRE-6	AIRE	CGACGGACGCGGCGCTACGCCGG	chr21	45705911	+	NM_000383
Epigenome	AIRE-7	AIRE	CGCGCTGGCTGACCACGACGTGG	chr21	45705996	+	NM_000383
Epigenome	AIRE-8	AIRE	GCACCGCACGGAGATCGCGGTGG	chr21	45705945	+	NM_000383
Epigenome	AIRE-9	AIRE	GCGCCGCGTCCGTCGCCATGGGG	chr21	45705891	-	NM_000383
Epigenome	AIRE-10	AIRE	TAGCGCCGCGTCCGTCGCCATGG	chr21	45705893	-	NM_000383
Epigenome	AKAP1-1	AKAP1	ACAGACATGAGATTGCGACCAGG	chr17	55183185	+	NM_001242902,NM_001242903,NM_003488
Epigenome	AKAP1-2	AKAP1	ACCACGGTTGGCAAGGTTGCAGG	chr17	55183938	+	NM_001242902,NM_001242903,NM_003488
Epigenome	AKAP1-3	AKAP1	CAGAGCTACGCTTCTCTGCGGGG	chr17	55183385	-	NM_001242902,NM_001242903,NM_003488
Epigenome	AKAP1-4	AKAP1	CGCTTCTCTGCGGGGACTACGGG	chr17	55183377	-	NM_001242902,NM_001242903,NM_003488
Epigenome	AKAP1-5	AKAP1	GACTGGTGATGCCGTGTTGGGGG	chr17	55183454	+	NM_001242902,NM_001242903,NM_003488
Epigenome	AKAP1-6	AKAP1	GCACTCTAGAGGAATCGATTTGG	chr17	55183249	-	NM_001242902,NM_001242903,NM_003488
Epigenome	AKAP1-7	AKAP1	GCCGACTCGATGAACCTACTTGG	chr17	55183632	-	NM_001242902,NM_001242903,NM_003488
Epigenome	AKAP1-8	AKAP1	GGCTTTGGCGTCTGCGACTGGGG	chr17	55183693	-	NM_001242902,NM_001242903,NM_003488
Epigenome	AKAP1-9	AKAP1	TTGGGACAGACGTCTTCCACGGG	chr17	55183005	-	NM_001242902,NM_001242903,NM_003488
Epigenome	AKAP1-10	AKAP1	TTTGGGACAGACGTCTTCCACGG	chr17	55183006	-	NM_001242902,NM_001242903,NM_003488
Epigenome	APLF-1	APLF	AACCTACCTCCACTGATTGCTGG	chr2	68740802	-	NM_173545
Epigenome	APLF-2	APLF	AATCCTTGCCCGCCATGTCCGGG	chr2	68694867	+	NM_173545
Epigenome	APLF-3	APLF	ACCCGGGGACCGCCGTCCCGCGG	chr2	68694893	-	NM_173545
Epigenome	APLF-4	APLF	AGCAGCCAATCCTTGCCGAGAGG	chr2	68740731	+	NM_173545
Epigenome	APLF-5	APLF	ATCCTTGCCCGCCATGTCCGGGG	chr2	68694868	+	NM_173545
Epigenome	APLF-6	APLF	CTATGGTGCTATTTGAATCCTGG	chr2	68729946	+	NM_173545
Epigenome	APLF-7	APLF	GATGACTCCCACAAATAGTGTGG	chr2	68740355	+	NM_173545
Epigenome	APLF-8	APLF	TAATCCTTGCCCGCCATGTCCGG	chr2	68694866	+	NM_173545
Epigenome	APLF-9	APLF	TCAGTACCAGCAATCAGTGGAGG	chr2	68740808	+	NM_173545
Epigenome	APLF-10	APLF	TGGTCAGCTGCGAATCAAACCGG	chr2	68717389	+	NM_173545
Epigenome	ARID1A-1	ARID1A	AGGATGAGTCACGCCTCCATGGG	chr1	27089630	+	NM_006015,NM_139135
Epigenome	ARID1A-2	ARID1A	ATGGTCATCGGGTACCGCTGCGG	chr1	27056288	-	NM_006015,NM_139135
Epigenome	ARID1A-3	ARID1A	ATTTGACCTCCGGCACCCATGGG	chr1	27089549	-	NM_006015,NM_139135
Epigenome	ARID1A-4	ARID1A	CGCCACTGTAGTCGCCCCCGGGG	chr1	27023832	-	NM_006015,NM_139135
Epigenome	ARID1A-5	ARID1A	GATGCATGATGCTGTCCGACTGG	chr1	27087911	-	NM_006015,NM_139135
Epigenome	ARID1A-6	ARID1A	GCAGACGGGCTCCGGCCGTAGGG	chr1	27023356	-	NM_006015,NM_139135
Epigenome	ARID1A-7	ARID1A	GCTTCGGGCAACCCTACGGCCGG	chr1	27023357	+	NM_006015,NM_139135
Epigenome	ARID1A-8	ARID1A	GGGGGTAGGCGCTGCGGTTGGGG	chr1	27023547	-	NM_006015,NM_139135
Epigenome	ARID1A-9	ARID1A	GGTCATCGGGTACCGCTGCGGGG	chr1	27056286	-	NM_006015,NM_139135
Epigenome	ARID1A-10	ARID1A	TCCATGGGCAACCGGCCTTATGG	chr1	27089645	+	NM_006015,NM_139135
Epigenome	ARID1B-1	ARID1B	CAGCAGAGCAGTCCGTACCCAGG	chr6	157150453	+	NM_017519,NM_020732
Epigenome	ARID1B-2	ARID1B	CCTGGGCGGCCGCGCAACAAAGG	chr6	157100546	+	NM_017519,NM_020732
Epigenome	ARID1B-3	ARID1B	CGCAGACGTAGAGTCGGAACAGG	chr6	157502269	-	NM_017519,NM_020732
Epigenome	ARID1B-4	ARID1B	GCCGGCTGTAGCCCGGATAATGG	chr6	157099956	-	NM_017519,NM_020732
Epigenome	ARID1B-5	ARID1B	GCTATGGGGGCTCGTCCGCGGGG	chr6	157100150	+	NM_017519,NM_020732
Epigenome	ARID1B-6	ARID1B	GGATCTGCCCATGGTCGGTCCGG	chr6	157100585	-	NM_017519,NM_020732
Epigenome	ARID1B-7	ARID1B	GGCCCACAGCGGTATCCAATTGG	chr6	157150495	+	NM_017519,NM_020732
Epigenome	ARID1B-8	ARID1B	GGGCACCCCACTATACGCTGGGG	chr6	157469778	-	NM_017519,NM_020732
Epigenome	ARID1B-9	ARID1B	TCCAGACCCCCAGCGTATAGTGG	chr6	157469783	+	NM_017519,NM_020732
Epigenome	ARID1B-10	ARID1B	TGGGCACCCCACTATACGCTGGG	chr6	157469779	-	NM_017519,NM_020732
Epigenome	ARID2-1	ARID2	AAAATAATGGCAAACTCGACGGG	chr12	46123631	+	NM_152641
Epigenome	ARID2-2	ARID2	ACTTGCAGTAAATTAGCTCGTGG	chr12	46242709	+	NM_152641
Epigenome	ARID2-3	ARID2	CCCTTTCTCCGCTCGTCCGGAGG	chr12	46123649	-	NM_152641
Epigenome	ARID2-4	ARID2	GACTGATAGAGACTTCGTTAAGG	chr12	46215266	+	NM_152641
Epigenome	ARID2-5	ARID2	GCTATACATGCTCACGGAAATGG	chr12	46231440	+	NM_152641
Epigenome	ARID2-6	ARID2	GGAAGGCGCCTCCGGACGAGCGG	chr12	46123653	+	NM_152641
Epigenome	ARID2-7	ARID2	GTTGTTCAGAATCATAGTACAGG	chr12	46244150	+	NM_152641
Epigenome	ARID2-8	ARID2	TACTTTAGGCGGATTCGCGAAGG	chr12	46123916	+	NM_152641
Epigenome	ARID2-9	ARID2	TCGTTAATGCCCAGCTTTCGAGG	chr12	46230573	-	NM_152641
Epigenome	ARID2-10	ARID2	TGTACAAGGTGTTCATACTGTGG	chr12	46243933	+	NM_152641
Epigenome	ARID4A-1	ARID4A	ACAGAAGGCACCTCGGTACTTGG	chr14	58768349	-	NM_002892,NM_023000,NM_023001
Epigenome	ARID4A-2	ARID4A	AGATGCTAGTTGGTATACCGTGG	chr14	58772825	+	NM_002892,NM_023000,NM_023001
Epigenome	ARID4A-3	ARID4A	ATACAGCACCACTATCAATCTGG	chr14	58813739	-	NM_002892,NM_023000,NM_023001
Epigenome	ARID4A-4	ARID4A	ATCCCCTCTACTAGGGACGAAGG	chr14	58817794	+	NM_002892,NM_023000,NM_023001
Epigenome	ARID4A-5	ARID4A	ATCGGTTCCCACTGTCAGGTAGG	chr14	58768319	-	NM_002892,NM_023000,NM_023001
Epigenome	ARID4A-6	ARID4A	CACTTTGGTTCCTGTTAGGCAGG	chr14	58820440	-	NM_002892,NM_023000
Epigenome	ARID4A-7	ARID4A	CTAGTAATTCATCATTGAGACGG	chr14	58790262	-	NM_023000,NM_023001
Epigenome	ARID4A-8	ARID4A	GACATGGAACCCTGCCTAACAGG	chr14	58820442	+	NM_002892,NM_023000,NM_023001
Epigenome	ARID4A-9	ARID4A	GCAAGTTGACAGATGCTAGTTGG	chr14	58772815	+	NM_002892,NM_023000,NM_023001
Epigenome	ARID4A-10	ARID4A	GTCATCTTGTACCAATTGTGTGG	chr14	58771689	-	NM_002892,NM_023000,NM_023001
Epigenome	ARID4A-11	ARID4A	TGACATCGGTTCCCACTGTCAGG	chr14	58768323	-	NM_002892,NM_023001
Epigenome	ARID4B-1	ARID4B	ACTTGGTGCATTACTGCGGATGG	chr1	235377097	-	NM_001206794,NM_016374
Epigenome	ARID4B-2	ARID4B	ACTTTAGGTAGGAGCTATTGTGG	chr1	235419055	-	NM_031371
Epigenome	ARID4B-3	ARID4B	AGTACAGGTCGTTTGTTAATAGG	chr1	235386565	+	NM_001206794,NM_016374,NM_031371
Epigenome	ARID4B-4	ARID4B	AGTGCCAAAATGCTCAGGGTTGG	chr1	235409799	+	NM_031371
Epigenome	ARID4B-5	ARID4B	AGTTCAGGATGACCACATAAAGG	chr1	235420491	-	NM_001206794,NM_016374,NM_031371
Epigenome	ARID4B-6	ARID4B	AGTTGTTAACAAGCAATGTAAGG	chr1	235383774	-	NM_031371
Epigenome	ARID4B-7	ARID4B	ATGAAAGTCCAAGTGCGGTATGG	chr1	235377191	-	NM_001206794,NM_016374
Epigenome	ARID4B-8	ARID4B	ATTAACAAACGACCTGTACTTGG	chr1	235386550	-	NM_001206794,NM_016374,NM_031371
Epigenome	ARID4B-9	ARID4B	CCACATAAAGGGCCCACTAAAGG	chr1	235420479	-	NM_001206794,NM_016374,NM_031371
Epigenome	ARID4B-10	ARID4B	CGCAGTAATGCACCAAGTAAAGG	chr1	235377114	+	NM_001206794,NM_016374
Epigenome	ARID4B-11	ARID4B	GAGTTTGAGTGCTATCCACCAGG	chr1	235377215	-	NM_001206794,NM_016374
Epigenome	ARID4B-12	ARID4B	GTCCAAGTGCGGTATGGACGAGG	chr1	235377185	-	NM_001206794,NM_016374
Epigenome	ARID4B-13	ARID4B	GTGCCCACTGTCAAATAGGGAGG	chr1	235424050	+	NM_031371
Epigenome	ARID4B-14	ARID4B	GTTCAGGATGACCACATAAAGGG	chr1	235420490	-	NM_031371
Epigenome	ARID4B-15	ARID4B	TATACCTACACATTCTGATCAGG	chr1	235383240	-	NM_031371
Epigenome	ARID4B-16	ARID4B	TCCAAGTGCGGTATGGACGAGGG	chr1	235377184	-	NM_001206794,NM_016374
Epigenome	ASF1A-1	ASF1A	AACGGGTTGTAGAAAGGAGAAGG	chr6	119215625	-	NM_014034
Epigenome	ASF1A-2	ASF1A	AACTGGAACGGGTTGTAGAAAGG	chr6	119215631	-	NM_014034
Epigenome	ASF1A-3	ASF1A	AATAAATTCTTGTCCTCGATAGG	chr6	119226895	-	NM_014034
Epigenome	ASF1A-4	ASF1A	CAGGTCCTCGATGCACTCGAAGG	chr6	119215662	-	NM_014034
Epigenome	ASF1A-5	ASF1A	CGCCGCACTCACCTTCAGACAGG	chr6	119215681	-	NM_014034
Epigenome	ASF1A-6	ASF1A	CTAATTACTTGTACCTATCGAGG	chr6	119226894	+	NM_014034
Epigenome	ASF1A-7	ASF1A	GATCACCTTCGAGTGCATCGAGG	chr6	119215669	+	NM_014034
Epigenome	ASF1A-8	ASF1A	GGTTCAGGTGAACAATGTAGTGG	chr6	119215603	+	NM_014034
Epigenome	ASF1A-9	ASF1A	TAGGCTGATGCACCTAATCCAGG	chr6	119226831	+	NM_014034
Epigenome	ASF1A-10	ASF1A	TTAGTGGGTCCTGTTCCCGCAGG	chr6	119222019	+	NM_014034
Epigenome	ASF1B-1	ASF1B	AAGCTGATCTCGAACCGGAAGGG	chr19	14247203	+	NM_018154
Epigenome	ASF1B-2	ASF1B	ATCCCAGAGACTGATGCCGTGGG	chr19	14232479	-	NM_018154
Epigenome	ASF1B-3	ASF1B	ATCCTAGACTCGGTGCTGGTGGG	chr19	14236976	-	NM_018154
Epigenome	ASF1B-4	ASF1B	CATAAATGATCTTCCACTCCAGG	chr19	14237043	+	NM_018154
Epigenome	ASF1B-5	ASF1B	CGAGGCGATGGCCAAGGTGTCGG	chr19	14247258	-	NM_018154
Epigenome	ASF1B-6	ASF1B	CGAGTGCAGTGAAGCCCTGGCGG	chr19	14247168	-	NM_018154
Epigenome	ASF1B-7	ASF1B	CTCCTGTCCATGGTAGGTGCAGG	chr19	14232448	+	NM_018154
Epigenome	ASF1B-8	ASF1B	CTTCGAGTGCAGTGAAGCCCTGG	chr19	14247171	-	NM_018154
Epigenome	ASF1B-9	ASF1B	GAAGCTGATCTCGAACCGGAAGG	chr19	14247202	+	NM_018154
Epigenome	ASF1B-10	ASF1B	TCTCGAACCGGAAGGGGCTGTGG	chr19	14247210	+	NM_018154
Epigenome	ASH1L-1	ASH1L	AAGTTGATTCGAAAGATAGTTGG	chr1	155448707	+	NM_018489
Epigenome	ASH1L-2	ASH1L	ACCTATGACCAACGTTCAAGTGG	chr1	155450829	+	NM_018489
Epigenome	ASH1L-3	ASH1L	ACTTTGGCAATCGGCGTTTAAGG	chr1	155450334	+	NM_018489
Epigenome	ASH1L-4	ASH1L	CAAGACTTGATACCGTATTATGG	chr1	155449602	+	NM_018489
Epigenome	ASH1L-5	ASH1L	GAAAGTACCCACTTGAACGTTGG	chr1	155450825	-	NM_018489
Epigenome	ASH1L-6	ASH1L	GAGTGATCCGAATTTCACTTAGG	chr1	155448765	+	NM_018489
Epigenome	ASH1L-7	ASH1L	GATCCTGTCTATTTCGAAGCTGG	chr1	155448825	+	NM_018489
Epigenome	ASH1L-8	ASH1L	GCCACCACTTTAGTCCACCGAGG	chr1	155450507	+	NM_018489
Epigenome	ASH1L-9	ASH1L	TCCATAGTAACCTAATCCTATGG	chr1	155448472	+	NM_018489
Epigenome	ASH1L-10	ASH1L	TTTCTCGATTCCGTTTGCGAAGG	chr1	155491162	+	NM_018489
Epigenome	ASH2L-1	ASH2L	AACTTGGTCGATGTAAGCGGTGG	chr8	37963920	+	NM_004674
Epigenome	ASH2L-2	ASH2L	AGTTGAGCCCAGTTCCGGGGAGG	chr8	37963241	+	NM_004674
Epigenome	ASH2L-3	ASH2L	CGGATGTTCATCCTGTGTTCGGG	chr8	37968310	-	NM_001105214,NM_001261832,NM_004674
Epigenome	ASH2L-4	ASH2L	GAACACCCGTTTAACAAAGATGG	chr8	37978516	+	NM_001105214,NM_001261832
Epigenome	ASH2L-5	ASH2L	GACATGGCAGTCCCGAACACAGG	chr8	37968311	+	NM_001105214,NM_001261832,NM_004674
Epigenome	ASH2L-6	ASH2L	GAGCGGTCGCAAATGCAACAGGG	chr8	37963141	+	NM_004674
Epigenome	ASH2L-7	ASH2L	GCAACGTCTGCCATCACAGTGGG	chr8	37967952	+	NM_001261832
Epigenome	ASH2L-8	ASH2L	GCAGTGCTGTGTCTACTAGTGGG	chr8	37974228	+	NM_001105214,NM_001261832
Epigenome	ASH2L-9	ASH2L	GCCTTCTAGGCTGGGCGCGGTGG	chr8	37997598	+	NR_049736
Epigenome	ASH2L-10	ASH2L	GGAGCGGTCGCAAATGCAACAGG	chr8	37963140	+	NM_004674
Epigenome	ASH2L-11	ASH2L	GGTCGATGTAAGCGGTGGCTTGG	chr8	37963925	+	NM_004674
Epigenome	ASH2L-12	ASH2L	GTGGGAATACCTATTTCCTCCGG	chr8	37967970	+	NM_001105214,NM_001261832,NM_004674
Epigenome	ASH2L-13	ASH2L	GTTCCAATGGGTAGCCATGAGGG	chr8	37978485	-	NM_001105214
Epigenome	ASH2L-14	ASH2L	TCGGATGTTCATCCTGTGTTCGG	chr8	37968311	-	NM_001105214,NM_001261832,NM_004674
Epigenome	ASH2L-15	ASH2L	TGGTTCACGGCTGACACATTTGG	chr8	37964667	+	NM_001105214,NM_001261832,NM_004674
Epigenome	ASH2L-16	ASH2L	TGTTAAACGGGTGTTCCAATGGG	chr8	37978497	-	NM_001105214,NM_001261832
Epigenome	ASH2L-17	ASH2L	TTGTTAAACGGGTGTTCCAATGG	chr8	37978498	-	NM_001105214,NM_001261832
Epigenome	ASXL1-1	ASXL1	ACAGATTCTGCAGGTCATAGAGG	chr20	30954242	+	NM_001164603
Epigenome	ASXL1-2	ASXL1	ACGGGCTTTAATGTCTGCGAGGG	chr20	31022358	-	NM_015338
Epigenome	ASXL1-3	ASXL1	AGAAGAAGAAGGAGCGCACGTGG	chr20	30946612	+	NM_001164603
Epigenome	ASXL1-4	ASXL1	CAGCCACCCGACAGCGAGATGGG	chr20	31021214	+	NM_015338
Epigenome	ASXL1-5	ASXL1	CAGCGCTGCTATTCGTGGCCAGG	chr20	31017794	+	NM_015338
Epigenome	ASXL1-6	ASXL1	CATAGAGGCAGAAGGACTAAAGG	chr20	30954257	+	NM_001164603
Epigenome	ASXL1-7	ASXL1	CCAGCCACCCGACAGCGAGATGG	chr20	31021213	+	NM_015338
Epigenome	ASXL1-8	ASXL1	CCGTGGTGGGGATGATCCGGGGG	chr20	31022302	-	NM_015338
Epigenome	ASXL1-9	ASXL1	CCTCACCAGGCGCGCGGCCTCGG	chr20	30946624	-	NM_001164603
Epigenome	ASXL1-10	ASXL1	CGGGCTGCCGCTCTCGCCATCGG	chr20	31017727	-	NM_015338
Epigenome	ASXL1-11	ASXL1	CTGCAGGTCATAGAGGCAGAAGG	chr20	30954249	+	NM_001164603
Epigenome	ASXL1-12	ASXL1	CTGGGCAGCGCTGCTATTCGTGG	chr20	31017789	+	NM_015338
Epigenome	ASXL1-13	ASXL1	GACACCAAAACAGATTCTGCAGG	chr20	30954233	+	NM_001164603
Epigenome	ASXL1-14	ASXL1	GCCGCCGGGGAGAAGGATGAAGG	chr20	30946580	+	NM_001164603
Epigenome	ASXL1-15	ASXL1	GGAAGGTCCGAGAGTTGATCAGG	chr20	31019208	-	NM_015338
Epigenome	ASXL1-16	ASXL1	GTGGGCCGAGGCCGCGCGCCTGG	chr20	30946631	+	NM_001164603
Epigenome	ASXL1-17	ASXL1	TCAGGTATTAGAAAACTACTCGG	chr20	30954200	+	NM_001164603
Epigenome	ASXL1-18	ASXL1	TGTCCGCCTCACCAGGCGCGCGG	chr20	30946630	-	NM_001164603
Epigenome	ASXL1-19	ASXL1	TTCACGTATCAAACCACCCTGGG	chr20	31022260	+	NM_015338
Epigenome	ASXL1-20	ASXL1	TTCTCGGGCTGCCACGCCGATGG	chr20	31017723	+	NM_015338
Epigenome	ASXL2-1	ASXL2	AGTCGTTGCTGGCAATCTCCAGG	chr2	25982399	+	NM_018263
Epigenome	ASXL2-2	ASXL2	CATGCCGTTTCATCCATCGCAGG	chr2	25967305	-	NM_018263
Epigenome	ASXL2-3	ASXL2	CGATGGATGAAACGGCATGGGGG	chr2	25967321	+	NM_018263
Epigenome	ASXL2-4	ASXL2	CGCACCTGTCGATCTACCTCTGG	chr2	25982363	+	NM_018263
Epigenome	ASXL2-5	ASXL2	CGGAGGCCGCCAAGACGGTAAGG	chr2	26101034	-	NM_018263
Epigenome	ASXL2-6	ASXL2	CTGCGATGGATGAAACGGCATGG	chr2	25967318	+	NM_018263
Epigenome	ASXL2-7	ASXL2	GCACCTGTCGATCTACCTCTGGG	chr2	25982364	+	NM_018263
Epigenome	ASXL2-8	ASXL2	GCGATGTAACTAAAGATTCTTGG	chr2	25972869	+	NM_018263
Epigenome	ASXL2-9	ASXL2	TCAGTTCAAGACCCGACATGAGG	chr2	26101091	-	NM_018263
Epigenome	ASXL2-10	ASXL2	TGATCAACAAGAGTTGCTAGAGG	chr2	25972760	+	NM_018263
Epigenome	ASXL3-1	ASXL3	AAGGTTCTCTCCCAGAGGTTTGG	chr18	31319742	-	NM_030632
Epigenome	ASXL3-2	ASXL3	AATCCAACGTGCCATCTGCTGGG	chr18	31226231	-	NM_030632
Epigenome	ASXL3-3	ASXL3	ACTACTGGACCAAACAACGCTGG	chr18	31318502	+	NM_030632
Epigenome	ASXL3-4	ASXL3	AGTAAGGCTTGAATCTCGAGTGG	chr18	31241618	-	NM_030632
Epigenome	ASXL3-5	ASXL3	CTAGTGGATGCTCGAGACTCAGG	chr18	31322914	-	NM_030632
Epigenome	ASXL3-6	ASXL3	CTTCACACTAACACTCGAATAGG	chr18	31224909	+	NM_030632
Epigenome	ASXL3-7	ASXL3	GACTAGTATCTGTGAATGCCAGG	chr18	31318762	+	NM_030632
Epigenome	ASXL3-8	ASXL3	GGCTGCTAGATGATATGTTCCGG	chr18	31320337	-	NM_030632
Epigenome	ASXL3-9	ASXL3	GGGGGCGGTACGTACCAGGCGGG	chr18	31158647	-	NM_030632
Epigenome	ASXL3-10	ASXL3	TCGCTGGGCCCGAGCTTGTTGGG	chr18	31322999	-	NM_030632
Epigenome	ATAD2-1	ATAD2	AGATACCGATTATCTTCCGCAGG	chr8	124381336	-	NM_014109
Epigenome	ATAD2-2	ATAD2	CAACACTATCAAATCGTACCTGG	chr8	124371575	+	NM_014109
Epigenome	ATAD2-3	ATAD2	GCATTGGATCAACATCGGCAAGG	chr8	124371848	+	NM_014109
Epigenome	ATAD2-4	ATAD2	GCCCGTACTCACGCCCGCTTTGG	chr8	124408432	+	NM_014109
Epigenome	ATAD2-5	ATAD2	GCTTTGGCTGTGGTCGCCGCGGG	chr8	124408448	+	NM_014109
Epigenome	ATAD2-6	ATAD2	TATCTCAGCTAAGGATTTCGAGG	chr8	124359508	-	NM_014109
Epigenome	ATAD2-7	ATAD2	TCTTGCCTGCTTGACCGTACTGG	chr8	124368658	+	NM_014109
Epigenome	ATAD2-8	ATAD2	TGGCTCCAGTACGGTCAAGCAGG	chr8	124368651	-	NM_014109
Epigenome	ATAD2-9	ATAD2	TGGTCATTGGTGCTACGAACAGG	chr8	124361608	-	NM_014109
Epigenome	ATAD2-10	ATAD2	TTGAAGTGCGTCGAAGTTGTAGG	chr8	124383974	-	NM_014109
Epigenome	ATAD2B-1	ATAD2B	AACGCCTCCGCAGTGCAATCAGG	chr2	24046391	+	NM_001242338,NM_017552
Epigenome	ATAD2B-2	ATAD2B	AAGTAGAACGACTTCGAATGTGG	chr2	24108617	-	NM_001242338,NM_017552
Epigenome	ATAD2B-3	ATAD2B	AGCTGCCCCGCCGCCAAAGCCGG	chr2	24149470	-	NM_001242338,NM_017552
Epigenome	ATAD2B-4	ATAD2B	ATCCGACAGAATCGTCGATCAGG	chr2	24108642	-	NM_001242338,NM_017552
Epigenome	ATAD2B-5	ATAD2B	CCATCATATTCATGCGCTAAAGG	chr2	24087748	-	NM_001242338,NM_017552
Epigenome	ATAD2B-6	ATAD2B	CCGCCCTGATTGCACTGCGGAGG	chr2	24046383	-	NM_001242338,NM_017552
Epigenome	ATAD2B-7	ATAD2B	CGCCGGCGTCACTCTGGATGAGG	chr2	24149435	-	NM_017552
Epigenome	ATAD2B-8	ATAD2B	CTCCTGATCGACGATTCTGTCGG	chr2	24108652	+	NM_001242338,NM_017552
Epigenome	ATAD2B-9	ATAD2B	TACAGATCCATACCAGGGACTGG	chr2	24051776	-	NM_001242338
Epigenome	ATAD2B-10	ATAD2B	TCTTGTCTGCTAGAGCGAACTGG	chr2	24080314	+	NM_001242338,NM_017552
Epigenome	ATAD2B-11	ATAD2B	TGCCCCGCCGCCAAAGCCGGGGG	chr2	24149467	-	NM_001242338,NM_017552
Epigenome	ATAT1-1	ATAT1	AACAGCGCGTCCACATCGAACGG	chr6	30594677	-	NM_001254952,NM_024909
Epigenome	ATAT1-2	ATAT1	ACAGCGCGTCCACATCGAACGGG	chr6	30594676	-	NM_001254952,NM_024909
Epigenome	ATAT1-3	ATAT1	ACAGGCTTTACCAGCGGGCGTGG	chr6	30608374	-	NM_001031722
Epigenome	ATAT1-4	ATAT1	CAAAAACTTACGATGTTGATGGG	chr6	30608193	-	NM_001031722
Epigenome	ATAT1-5	ATAT1	CAGGCTTTACCAGCGGGCGTGGG	chr6	30608373	-	NM_001031722
Epigenome	ATAT1-6	ATAT1	CATGAGTCTGTGCAACGCCATGG	chr6	30595883	+	NM_001031722
Epigenome	ATAT1-7	ATAT1	CATGGAGTTCCCGTTCGATGTGG	chr6	30594679	+	NM_001254952,NM_024909
Epigenome	ATAT1-8	ATAT1	CCGACCCGGAACCACAACGCCGG	chr6	30594760	+	NM_001254952,NM_024909
Epigenome	ATAT1-9	ATAT1	CCGGGCCGGCGTTGTGGTTCCGG	chr6	30594753	-	NM_001254952,NM_024909
Epigenome	ATAT1-10	ATAT1	CGATGTGGACGCGCTGTTCCCGG	chr6	30594694	+	NM_001254952,NM_024909
Epigenome	ATAT1-11	ATAT1	CGGGCCGGCGTTGTGGTTCCGGG	chr6	30594752	-	NM_001254952,NM_024909
Epigenome	ATAT1-12	ATAT1	CGGTCAATTGCCAGTTGGTGCGG	chr6	30596126	-	NM_001031722
Epigenome	ATAT1-13	ATAT1	CTGTCACCGGGCCGGCGTTGTGG	chr6	30594759	-	NM_001254952,NM_024909
Epigenome	ATAT1-14	ATAT1	CTGTGCAACGCCATGGCCATGGG	chr6	30595890	+	NM_001031722,NM_001254952,NM_024909
Epigenome	ATAT1-15	ATAT1	GCAGTCGATCCCACGCCCGCTGG	chr6	30608376	+	NM_001031722
Epigenome	ATAT1-16	ATAT1	GCGAGTGGAACCGCACCAACTGG	chr6	30596128	+	NM_001031722,NM_001254952,NM_024909
Epigenome	ATAT1-17	ATAT1	GTGTCGAGTTGCCCTCAGAGAGG	chr6	30608329	-	NM_001031722
Epigenome	ATAT1-18	ATAT1	TGATCGTGAGGCTCATAATGAGG	chr6	30595828	+	NM_001031722
Epigenome	ATF2-1	ATF2	ACCATGGTGCCTAGTGTTCCAGG	chr2	175976350	-	NM_001256092
Epigenome	ATF2-2	ATF2	ACGTAATGACAGTGTCATTGTGG	chr2	175986180	-	NM_001256090,NM_001256091,NM_001256094,NM_001880
Epigenome	ATF2-3	ATF2	AGAACTTGTAAGCAGCACATTGG	chr2	175979524	+	NM_001256092,NM_001256093
Epigenome	ATF2-4	ATF2	ATGACACTGTCATTACGTGCTGG	chr2	175986197	+	NM_001256090,NM_001256091,NM_001256094,NM_001880
Epigenome	ATF2-5	ATF2	CCAGGCGCAGTACATAGAAAGGG	chr2	175994893	+	NM_001256094
Epigenome	ATF2-6	ATF2	CCCTTTCTATGTACTGCGCCTGG	chr2	175994881	-	NM_001256090,NM_001256091,NM_001256092,NM_001256093,NM_001256094,NM_001880
Epigenome	ATF2-7	ATF2	CTATGTACTGCGCCTGGATGTGG	chr2	175994875	-	NM_001256090,NM_001256091,NM_001256092,NM_001256093,NM_001256094,NM_001880
Epigenome	ATF2-8	ATF2	CTGGGTGATTACAGTACTTGAGG	chr2	175979461	+	NM_001256093
Epigenome	ATF2-9	ATF2	CTTATGATAGGTGTTGCAAGAGG	chr2	175982823	+	NM_001256093
Epigenome	ATF2-10	ATF2	GCTCGTTCGACCAGTCACCATGG	chr2	175976366	-	NM_001256090,NM_001256091,NM_001256092,NM_001880
Epigenome	ATF2-11	ATF2	GGACGAACAATAGCTGATGTGGG	chr2	175979564	+	NM_001256090,NM_001256091,NM_001256092,NM_001256093,NM_001880
Epigenome	ATF2-12	ATF2	GTCTACTACCAGTGATGAGAAGG	chr2	175982722	-	NM_001256090,NM_001256091,NM_001256092,NM_001256093,NM_001880
Epigenome	ATF2-13	ATF2	GTTTGATTATAGGCAATACAAGG	chr2	175994930	-	NM_001256094
Epigenome	ATF2-14	ATF2	TATATTACCTGGCCACATCCAGG	chr2	175994875	+	NM_001256090,NM_001256091,NM_001256092,NM_001256093,NM_001256094,NM_001880
Epigenome	ATF2-15	ATF2	TCAAGAATCTTGTTGGTGTTGGG	chr2	175983085	+	NM_001256094
Epigenome	ATF2-16	ATF2	TCATCACTGGTAGTAGACTCTGG	chr2	175982739	+	NM_001256090,NM_001256091,NM_001256092,NM_001256093,NM_001880
Epigenome	ATF2-17	ATF2	TCATCTCATGTTTATGTTTATGG	chr2	175986234	+	NM_001256094
Epigenome	ATF2-18	ATF2	TGTCATCACTCATATTCCACAGG	chr2	175994918	+	NM_001256094
Epigenome	ATF2-19	ATF2	TGTTCGTCCAGCATCATTACAGG	chr2	175979538	-	NM_001256090,NM_001256091,NM_001256092,NM_001256093,NM_001880
Epigenome	ATRX-1	ATRX	AAATTCCGAGTTTCGAGCGATGG	chrX	76939492	-	NM_000489,NM_138270
Epigenome	ATRX-2	ATRX	AATTAGTGCGGAATAAGAGTAGG	chrX	76939724	+	NM_000489,NM_138270
Epigenome	ATRX-3	ATRX	AGTTTCTGTCGGTCGCCTCAAGG	chrX	76938755	+	NM_000489,NM_138270
Epigenome	ATRX-4	ATRX	ATGGTGTCGATAAGCTTTCTGGG	chrX	76937975	-	NM_000489,NM_138270
Epigenome	ATRX-5	ATRX	CAGGATCGTCACGATCAAAGAGG	chrX	76953075	-	NM_000489,NM_138270
Epigenome	ATRX-6	ATRX	GATGGTGTCGATAAGCTTTCTGG	chrX	76937976	-	NM_000489,NM_138270
Epigenome	ATRX-7	ATRX	GGGTGTAGTCTTTACACGTGGGG	chrX	76938776	+	NM_000489
Epigenome	ATRX-8	ATRX	GTTTCTGTCGGTCGCCTCAAGGG	chrX	76938756	+	NM_000489,NM_138270
Epigenome	ATRX-9	ATRX	TACAAAATTACGTCAGCTTAAGG	chrX	76939573	-	NM_000489,NM_138270
Epigenome	ATRX-10	ATRX	TCTACGCAACCTTGGTCGAAAGG	chrX	76939999	-	NM_138270
Epigenome	ATRX-11	ATRX	TGATTCATTGCAAGTCGTGGAGG	chrX	76972633	+	NM_000489,NM_138270
Epigenome	BAHCC1-1	BAHCC1	AAGACCGCGTAGAGTTCGCCCGG	chr17	79411432	+	NM_001080519
Epigenome	BAHCC1-2	BAHCC1	AAGGTGCTCAACGGCGAGATGGG	chr17	79409254	+	NM_001080519
Epigenome	BAHCC1-3	BAHCC1	ACCCCCTACCCTACCGAGCGGGG	chr17	79414312	+	NM_001080519
Epigenome	BAHCC1-4	BAHCC1	ACGACACCACGCACGGCGACGGG	chr17	79410458	+	NM_001080519
Epigenome	BAHCC1-5	BAHCC1	ACTGTGGCCCCCCATGTACGGGG	chr17	79412080	+	NM_001080519
Epigenome	BAHCC1-6	BAHCC1	AGGCTATGTGATGACCGCCTGGG	chr17	79410911	+	NM_001080519
Epigenome	BAHCC1-7	BAHCC1	ATGGCTGAGACCTCGTCCGGCGG	chr17	79410256	-	NM_001080519
Epigenome	BAHCC1-8	BAHCC1	CGGACTCCCTAAAAGCGGTCTGG	chr17	79409835	+	NM_001080519
Epigenome	BAHCC1-9	BAHCC1	CGGCACCAACACTGCGCGGCAGG	chr17	79410561	+	NM_001080519
Epigenome	BAHCC1-10	BAHCC1	GGATCCGGGCGAACTCTACGCGG	chr17	79411424	-	NM_001080519
Epigenome	BAHD1-1	BAHD1	ACACAGGCCATTGTAGTCGGCGG	chr15	40751750	-	NM_014952
Epigenome	BAHD1-2	BAHD1	ACCAATGGGCGCTTACGAAGTGG	chr15	40750834	-	NM_014952
Epigenome	BAHD1-3	BAHD1	CCAATGGGCGCTTACGAAGTGGG	chr15	40750833	-	NM_014952
Epigenome	BAHD1-4	BAHD1	CCAGAGCCAGCACCCGATGAAGG	chr15	40751233	+	NM_014952
Epigenome	BAHD1-5	BAHD1	CCCACTTCGTAAGCGCCCATTGG	chr15	40750845	+	NM_014952
Epigenome	BAHD1-6	BAHD1	GAGGCCAGGCGCCGCTTGCGGGG	chr15	40751008	-	NM_014952
Epigenome	BAHD1-7	BAHD1	GATCACGGTCACGGCTGCGGTGG	chr15	40751121	-	NM_014952
Epigenome	BAHD1-8	BAHD1	GATCCCCTGCTCGACTGCGGCGG	chr15	40751097	-	NM_014952
Epigenome	BAHD1-9	BAHD1	GCACCCGCCGCAGTCGAGCAGGG	chr15	40751105	+	NM_014952
Epigenome	BAHD1-10	BAHD1	GGCAACCCCGCCGACTACAATGG	chr15	40751755	+	NM_014952
Epigenome	BAZ1A-1	BAZ1A	AAACTTCCTCGTCGGGCCGCAGG	chr14	35343755	+	NM_013448,NM_182648
Epigenome	BAZ1A-2	BAZ1A	AACGGCTTTCGGTGTAGCAGCGG	chr14	35343802	+	NM_013448,NM_182648
Epigenome	BAZ1A-3	BAZ1A	CAGTAGAAAACTTCCTCGTCGGG	chr14	35343748	+	NM_013448,NM_182648
Epigenome	BAZ1A-4	BAZ1A	CTCCCTCTTCGTCTGTTAGCAGG	chr14	35272105	+	NM_013448,NM_182648
Epigenome	BAZ1A-5	BAZ1A	GCTTCCTGATACGTCAGTCCAGG	chr14	35331459	+	NM_013448,NM_182648
Epigenome	BAZ1A-6	BAZ1A	GGCCCGGCTCTTACTCGTAGTGG	chr14	35343701	+	NM_013448,NM_182648
Epigenome	BAZ1A-7	BAZ1A	TCAACGGCAGATATATCTATTGG	chr14	35252330	-	NM_013448,NM_182648
Epigenome	BAZ1A-8	BAZ1A	TGTGAGACAGAAGCCGCCCGCGG	chr14	35343767	-	NM_013448,NM_182648
Epigenome	BAZ1A-9	BAZ1A	TTCATGTAAGCGCGAACGATGGG	chr14	35331350	+	NM_013448,NM_182648
Epigenome	BAZ1A-10	BAZ1A	TTTCATGTAAGCGCGAACGATGG	chr14	35331349	+	NM_013448,NM_182648
Epigenome	BAZ1B-1	BAZ1B	ACACGAGCCCCACGGAATTCTGG	chr7	72892423	-	NM_032408
Epigenome	BAZ1B-2	BAZ1B	ACGAGCCCCACGGAATTCTGGGG	chr7	72892421	-	NM_032408
Epigenome	BAZ1B-3	BAZ1B	AGATAGTTCGATACTTTATACGG	chr7	72903646	-	NM_032408
Epigenome	BAZ1B-4	BAZ1B	AGTATGAAGCCCGCTTGGAAAGG	chr7	72925163	-	NM_032408
Epigenome	BAZ1B-5	BAZ1B	ATTTGGACGTGCAAGAGTACTGG	chr7	72925128	-	NM_032408
Epigenome	BAZ1B-6	BAZ1B	CGGCATAATGCATTACGAGCTGG	chr7	72903626	-	NM_032408
Epigenome	BAZ1B-7	BAZ1B	GATTGGTGGATACCCCTGAAGGG	chr7	72891993	-	NM_032408
Epigenome	BAZ1B-8	BAZ1B	GGCTGCCCAACACGCTGTTTGGG	chr7	72891972	-	NM_032408
Epigenome	BAZ1B-9	BAZ1B	GGTGAAGCCGTTGCCCGGAGAGG	chr7	72936211	-	NM_032408
Epigenome	BAZ1B-10	BAZ1B	GTTAGTAGATACTGCTTGGTTGG	chr7	72922706	-	NM_032408
Epigenome	BAZ2A-1	BAZ2A	AGCCGTCAACGGGACTTCTAAGG	chr12	57005725	+	NM_013449
Epigenome	BAZ2A-2	BAZ2A	ATAACACTAACCTTCGGGCTGGG	chr12	57009104	-	NM_013449
Epigenome	BAZ2A-3	BAZ2A	CAGCAGAGGAGATCCCGTCGAGG	chr12	57003691	-	NM_013449
Epigenome	BAZ2A-4	BAZ2A	CCACTCAACGGCATCCTTGGGGG	chr12	57009153	-	NM_013449
Epigenome	BAZ2A-5	BAZ2A	GAGACAGTCGTAGGCCACGCTGG	chr12	57009275	+	NM_013449
Epigenome	BAZ2A-6	BAZ2A	GCGTGGCCTACGACTGTCTCTGG	chr12	57009260	-	NM_013449
Epigenome	BAZ2A-7	BAZ2A	TAATTGCCTGAATCCTCGACGGG	chr12	57003690	+	NM_013449
Epigenome	BAZ2A-8	BAZ2A	TCGACCTCGAAACACTGAGAAGG	chr12	57003642	-	NM_013449
Epigenome	BAZ2A-9	BAZ2A	TGTGTACCACGTTGCGGCTCAGG	chr12	57003992	+	NM_013449
Epigenome	BAZ2A-10	BAZ2A	TTAGTACCTGAGCCGCAACGTGG	chr12	57003986	-	NM_013449
Epigenome	BAZ2B-1	BAZ2B	ACGTGAACTGCGTATTCCATTGG	chr2	160285723	-	NM_013450
Epigenome	BAZ2B-2	BAZ2B	AGGATGTCATTCCTCGTATCAGG	chr2	160269011	-	NM_013450
Epigenome	BAZ2B-3	BAZ2B	CCTAATAGGAACGAGAGCGAAGG	chr2	160252336	-	NM_013450
Epigenome	BAZ2B-4	BAZ2B	GATTCAGACGCAAGAGGTAATGG	chr2	160295120	+	NM_013450
Epigenome	BAZ2B-5	BAZ2B	TAATTTGTAACTCACCCGTTTGG	chr2	160294816	+	NM_013450
Epigenome	BAZ2B-6	BAZ2B	TAGTTGGGGATGTGCGGCTAAGG	chr2	160310154	+	NM_013450
Epigenome	BAZ2B-7	BAZ2B	TCCAGGATGAGACGTCGGAAAGG	chr2	160268928	-	NM_013450
Epigenome	BAZ2B-8	BAZ2B	TCGAGCTCAGCAAATTCTAGAGG	chr2	160257114	-	NM_013450
Epigenome	BAZ2B-9	BAZ2B	TGCGTATTCCATTGGAATATGGG	chr2	160285715	-	NM_013450
Epigenome	BAZ2B-10	BAZ2B	TGGGAAGGCACTCGACACTGTGG	chr2	160310265	+	NM_013450
Epigenome	BCL11A-1	BCL11A	ACCATGTCTCGCCGCAAGCAAGG	chr2	60780391	-	NM_138559
Epigenome	BCL11A-2	BCL11A	AGTGCAGAATATGCCCCGCAGGG	chr2	60695877	-	NM_018014,NM_022893
Epigenome	BCL11A-3	BCL11A	ATTCCCGTTTGCTTAAGTGCTGG	chr2	60780374	+	NM_138559
Epigenome	BCL11A-4	BCL11A	CCCCAGGCGCTCTATGCGGTGGG	chr2	60689215	+	NM_018014,NM_022893
Epigenome	BCL11A-5	BCL11A	CCCCCAGGCGCTCTATGCGGTGG	chr2	60689214	+	NM_018014,NM_022893
Epigenome	BCL11A-6	BCL11A	CCGCGGGTTGGTATCCCTTCAGG	chr2	60689405	-	NM_018014,NM_022893
Epigenome	BCL11A-7	BCL11A	CTGAAGGGATACCAACCCGCGGG	chr2	60689418	+	NM_018014,NM_022893
Epigenome	BCL11A-8	BCL11A	GAAAAAAGCATCCAATCCCGTGG	chr2	60773198	-	NM_138559
Epigenome	BCL11A-9	BCL11A	GAACCAGACCACGGCCCGTTGGG	chr2	60773386	-	NM_018014,NM_022893,NM_138559
Epigenome	BCL11A-10	BCL11A	GAGGGGGGGCGTCGCCAGGAAGG	chr2	60688984	+	NM_018014,NM_022893
Epigenome	BCL11A-11	BCL11A	GATAAACAATCGTCATCCTCTGG	chr2	60773167	+	NM_138559
Epigenome	BCL11A-12	BCL11A	GCATCCAATCCCGTGGAGGTTGG	chr2	60773191	-	NM_138559
Epigenome	BCL11A-13	BCL11A	GCCTCTCTCGATACTGATCCTGG	chr2	60689312	+	NM_018014,NM_022893
Epigenome	BCL11A-14	BCL11A	GCCTTGCTTGCGGCGAGACATGG	chr2	60780402	+	NM_018014,NM_022893,NM_138559
Epigenome	BCL11A-15	BCL11A	TGAACCAGACCACGGCCCGTTGG	chr2	60773387	-	NM_138559
Epigenome	BCL11A-16	BCL11A	TGAAGGGATACCAACCCGCGGGG	chr2	60689419	+	NM_018014,NM_022893
Epigenome	BCL11A-17	BCL11A	TGTTTATCAACGTCATCTAGAGG	chr2	60773140	-	NM_138559
Epigenome	BCL11A-18	BCL11A	TTCCCGTTTGCTTAAGTGCTGGG	chr2	60780375	+	NM_138559
Epigenome	BCL11B-1	BCL11B	CAGGAACCACGCGCTGTTGAAGG	chr14	99642482	+	NM_022898,NM_138576
Epigenome	BCL11B-2	BCL11B	CAGGTGGTCATCTTCGTCGGGGG	chr14	99723871	+	NM_022898,NM_138576
Epigenome	BCL11B-3	BCL11B	CCGCCATGGACTTCTCGCGGCGG	chr14	99642080	-	NM_022898,NM_138576
Epigenome	BCL11B-4	BCL11B	GATCCCGATCTCCACCGGCTCGG	chr14	99723901	+	NM_022898,NM_138576
Epigenome	BCL11B-5	BCL11B	GCAATGTCCCGCCGCAAACAGGG	chr14	99737541	-	NM_022898,NM_138576
Epigenome	BCL11B-6	BCL11B	GCCATCCTCGAAGAAGACGAGGG	chr14	99724136	-	NM_022898,NM_138576
Epigenome	BCL11B-7	BCL11B	GGCAATGTCCCGCCGCAAACAGG	chr14	99737542	-	NM_022898,NM_138576
Epigenome	BCL11B-8	BCL11B	GTCCATGGCGGGCGAGTCGATGG	chr14	99642104	+	NM_022898,NM_138576
Epigenome	BCL11B-9	BCL11B	TGCGGGGGCGGCGTGCCGCCAGG	chr14	99641928	+	NM_022898,NM_138576
Epigenome	BCL11B-10	BCL11B	TGGGGTTCAGGCGCATGACTCGG	chr14	99642130	+	NM_022898,NM_138576
Epigenome	BCL7A-1	BCL7A	ATACTCACGTCATCAACCTTGGG	chr12	122468678	-	NM_001024808,NM_020993
Epigenome	BCL7A-2	BCL7A	ATCCCTACGAATCTACAAATGGG	chr12	122468653	+	NM_001024808,NM_020993
Epigenome	BCL7A-3	BCL7A	CAACCTTGGGCTCCGTCACAGGG	chr12	122468665	-	NM_001024808,NM_020993
Epigenome	BCL7A-4	BCL7A	CATCCCTACGAATCTACAAATGG	chr12	122468652	+	NM_001024808,NM_020993
Epigenome	BCL7A-5	BCL7A	CATGCATGTCCATCATCCCTGGG	chr12	122473316	-	NM_001024808,NM_020993
Epigenome	BCL7A-6	BCL7A	CGGAACCATGTCGGGCAGGTCGG	chr12	122460008	+	NM_001024808,NM_020993
Epigenome	BCL7A-7	BCL7A	GGACCCATTTGTAGATTCGTAGG	chr12	122468644	-	NM_001024808,NM_020993
Epigenome	BCL7A-8	BCL7A	GGTCGGTTCGAGCCGAGACGAGG	chr12	122460025	+	NM_001024808,NM_020993
Epigenome	BCL7A-9	BCL7A	TCTCCCCGCCGGAACCATGTCGG	chr12	122459999	+	NM_001024808,NM_020993
Epigenome	BCL7A-10	BCL7A	TTCGAGCCGAGACGAGGAGCCGG	chr12	122460031	+	NM_001024808,NM_020993
Epigenome	BCL7B-1	BCL7B	AAGCTGATAGACGTCAGACACGG	chr7	72954356	+	NM_001707
Epigenome	BCL7B-2	BCL7B	ACTCACCCTGGAATTCAAGAAGG	chr7	72957889	+	NM_001707
Epigenome	BCL7B-3	BCL7B	AGACGTCAGACACGGAACTCTGG	chr7	72954364	+	NM_001707
Epigenome	BCL7B-4	BCL7B	CATGTCGGGCCGGTCGGTCCGGG	chr7	72971892	-	NM_001197244,NM_001707
Epigenome	BCL7B-5	BCL7B	CCATGTCGGGCCGGTCGGTCCGG	chr7	72971893	-	NM_001197244,NM_001707
Epigenome	BCL7B-6	BCL7B	CCGGACCGACCGGCCCGACATGG	chr7	72971905	+	NM_001197244
Epigenome	BCL7B-7	BCL7B	CGGCAGCAGCCGCAGCAGGTGGG	chr7	72971602	+	NR_036682
Epigenome	BCL7B-8	BCL7B	CGTCCCTGAGGATATTTAAGTGG	chr7	72966526	-	NM_001197244,NM_001707
Epigenome	BCL7B-9	BCL7B	CTGTGGGTGACACGTCCCTGAGG	chr7	72966538	-	NM_001197244
Epigenome	BCL7B-10	BCL7B	GAACCCACTTAAATATCCTCAGG	chr7	72966534	+	NM_001197244,NM_001707
Epigenome	BCL7B-11	BCL7B	GACCGACCGGCCCGACATGGCGG	chr7	72971908	+	NM_001197244,NM_001707
Epigenome	BCL7B-12	BCL7B	GAGAAAGTGCGGAAATGGTGAGG	chr7	72971816	-	NM_001197244,NM_001707
Epigenome	BCL7B-13	BCL7B	GTCCCTGAGGATATTTAAGTGGG	chr7	72966525	-	NM_001197244
Epigenome	BCL7B-14	BCL7B	TCAGCAGCCCGAGAACCTAATGG	chr7	72957933	-	NM_001197244,NM_001707
Epigenome	BCL7C-1	BCL7C	CACCCACTTGAAGATACGAAGGG	chr16	30904574	+	NM_004765
Epigenome	BCL7C-2	BCL7C	CATGGCCGGCCGGACTGTACGGG	chr16	30905249	-	NM_004765
Epigenome	BCL7C-3	BCL7C	CGAGCAGCGCTCACCATCTCCGG	chr16	30905177	+	NM_004765
Epigenome	BCL7C-4	BCL7C	CTCGGCCCGTACAGTCCGGCCGG	chr16	30905256	+	NM_004765
Epigenome	BCL7C-5	BCL7C	GCACCCACTTGAAGATACGAAGG	chr16	30904573	+	NM_004765
Epigenome	BCL7C-6	BCL7C	GCATGGCCGGCCGGACTGTACGG	chr16	30905250	-	NM_004765
Epigenome	BCL7C-7	BCL7C	GGGTCTCGGCCCGTACAGTCCGG	chr16	30905252	+	NM_004765
Epigenome	BCL7C-8	BCL7C	TCCCGTGGCCGGGAACGTCGGGG	chr16	30904219	-	NM_004765
Epigenome	BCL7C-9	BCL7C	TGGCCGGGAACGTCGGGGCAGGG	chr16	30904214	-	NM_004765
Epigenome	BCL7C-10	BCL7C	TTCGGAAGGTTCCCTGCAAAAGG	chr16	30904026	-	NM_004765
Epigenome	BPTF-1	BPTF	AACGATGCAGCAAGCGACATGGG	chr17	65900000	+	NM_004459,NM_182641
Epigenome	BPTF-2	BPTF	ACGCTATCTTTCAGATCAGCAGG	chr17	65850366	-	NM_004459,NM_182641
Epigenome	BPTF-3	BPTF	AGGACAGGCTGCCGGTCAAGGGG	chr17	65908054	+	NM_182641
Epigenome	BPTF-4	BPTF	ATAGGTTCATGTCGAATATATGG	chr17	65850807	-	NM_004459,NM_182641
Epigenome	BPTF-5	BPTF	CAAATCGGAGAAGTCCAACGGGG	chr17	65887987	+	NM_004459,NM_182641
Epigenome	BPTF-6	BPTF	GAACGAGGCCGATGTACTCTTGG	chr17	65850072	-	NM_004459
Epigenome	BPTF-7	BPTF	GCGACTCGAAAAAATCAAGTTGG	chr17	65907248	+	NM_004459,NM_182641
Epigenome	BPTF-8	BPTF	GCTATCTGGATTCCGCAATCTGG	chr17	65888055	-	NM_004459,NM_182641
Epigenome	BPTF-9	BPTF	GTTCCGCAGTACCTCGTAAATGG	chr17	65850190	-	NM_004459,NM_182641
Epigenome	BPTF-10	BPTF	TACGAGGTACTGCGGAACTTTGG	chr17	65850207	+	NM_004459,NM_182641
Epigenome	BPTF-11	BPTF	TCGGCCTCGTTCTCCTATATTGG	chr17	65850095	+	NM_004459,NM_182641
Epigenome	BRD1-1	BRD1	AAAAGACAGATGACGACCGCTGG	chr22	50217104	-	NM_014577
Epigenome	BRD1-2	BRD1	AAATAGGATTGCGAATCAGGTGG	chr22	50197988	-	NM_014577
Epigenome	BRD1-3	BRD1	ACATGCTCTGCGACACGGCGGGG	chr22	50217427	+	NM_014577
Epigenome	BRD1-4	BRD1	AGGTCAGCGTTTCTCGCGTAGGG	chr22	50217886	+	NM_014577
Epigenome	BRD1-5	BRD1	GGTCAGCGTTTCTCGCGTAGGGG	chr22	50217887	+	NM_014577
Epigenome	BRD1-6	BRD1	GTACTCCACGATGCGCACCTTGG	chr22	50217602	+	NM_014577
Epigenome	BRD1-7	BRD1	GTTAAATAGGATTGCGAATCAGG	chr22	50197991	-	NM_014577
Epigenome	BRD1-8	BRD1	TACCTCTGCGGGGGAATATAAGG	chr22	50216613	+	NM_014577
Epigenome	BRD1-9	BRD1	TACTCCACGATGCGCACCTTGGG	chr22	50217603	+	NM_014577
Epigenome	BRD1-10	BRD1	TGTTCATCGAGCCCATCGATGGG	chr22	50217029	-	NM_014577
Epigenome	BRD2-1	BRD2	ACCACTCTCTCTACGCATAGGGG	chr6	32944459	-	NM_001113182,NM_001199455,NM_001199456,NM_005104
Epigenome	BRD2-2	BRD2	ATCAGTTCGCATGGCCATTCCGG	chr6	32942504	+	NM_001199455,NM_001199456,NM_005104
Epigenome	BRD2-3	BRD2	CCACTCTCTCTACGCATAGGGGG	chr6	32944458	-	NM_001113182,NM_001199455,NM_001199456,NM_005104
Epigenome	BRD2-4	BRD2	CCCCCTATGCGTAGAGAGAGTGG	chr6	32944470	+	NM_001113182,NM_001199456
Epigenome	BRD2-5	BRD2	CCTTGTGTAGGTATTGCAGCTGG	chr6	32942445	-	NM_001199456
Epigenome	BRD2-6	BRD2	CGACCACTCTCTCTACGCATAGG	chr6	32944461	-	NM_001113182,NM_001199455,NM_001199456,NM_005104
Epigenome	BRD2-7	BRD2	CGCGGAAACGTACTTATTGTGGG	chr6	32940700	-	NM_001113182,NM_001199455,NM_005104
Epigenome	BRD2-8	BRD2	GACCACTCTCTCTACGCATAGGG	chr6	32944460	-	NM_001113182,NM_001199455,NM_001199456,NM_005104
Epigenome	BRD2-9	BRD2	GCGGAAACGTACTTATTGTGGGG	chr6	32940699	-	NM_001113182,NM_001199455,NM_005104
Epigenome	BRD2-10	BRD2	GTCTTTGCGTGGGGGCTTGATGG	chr6	32944486	-	NM_001199456
Epigenome	BRD2-11	BRD2	TCGCGGAAACGTACTTATTGTGG	chr6	32940701	-	NM_001113182,NM_001199455,NM_005104
Epigenome	BRD2-12	BRD2	TCTTTGCGTGGGGGCTTGATGGG	chr6	32944485	-	NM_001113182,NM_001199455,NM_001199456,NM_005104
Epigenome	BRD2-13	BRD2	TGTCCTAATGGCACAAACGCTGG	chr6	32943839	+	NM_001113182,NM_001199455,NM_001199456,NM_005104
Epigenome	BRD3-1	BRD3	CATCACTGCAAACGTCACGTCGG	chr9	136915584	-	NM_007371
Epigenome	BRD3-2	BRD3	CTGGGGTTGGAGACCTCCGGGGG	chr9	136918528	+	NM_007371
Epigenome	BRD3-3	BRD3	GCAGTGATGGCCGACGTCGTGGG	chr9	136913535	+	NM_007371
Epigenome	BRD3-4	BRD3	GGATGCTGTCGCAGTAGCGTAGG	chr9	136913353	+	NM_007371
Epigenome	BRD3-5	BRD3	GGCAGTGATGGCCGACGTCGTGG	chr9	136913534	+	NM_007371
Epigenome	BRD3-6	BRD3	GGTCGCCGGGATCCCCGCGGGGG	chr9	136918572	+	NM_007371
Epigenome	BRD3-7	BRD3	GTTCAATTTGATTGCGTCCACGG	chr9	136918410	+	NM_007371
Epigenome	BRD3-8	BRD3	TCCTACGCCGCCTGTCGTCAAGG	chr9	136915500	-	NM_007371
Epigenome	BRD3-9	BRD3	TGTGAACCCACCCCCCCCGGAGG	chr9	136918529	-	NM_007371
Epigenome	BRD3-10	BRD3	TTGGGGTCTGACAACGGCGGGGG	chr9	136913496	+	NM_007371
Epigenome	BRD4-1	BRD4	AACCGAGATCATGATAGTCCAGG	chr19	15378265	-	NM_014299
Epigenome	BRD4-2	BRD4	AGCGAGGGTGGCTCGTGAATGGG	chr19	15375518	+	NM_014299,NM_058243
Epigenome	BRD4-3	BRD4	ATGTCTGCGGAGAGCGGCCCTGG	chr19	15383893	-	NM_014299
Epigenome	BRD4-4	BRD4	CGCGGCCCAGCTTCTCGCCGGGG	chr19	15366275	+	NM_058243
Epigenome	BRD4-5	BRD4	CTCAGGCTCGTCCGGCATCTTGG	chr19	15367957	+	NM_058243
Epigenome	BRD4-6	BRD4	CTCTTCCTCCGACTCATACGTGG	chr19	15366360	+	NM_058243
Epigenome	BRD4-7	BRD4	GCGAGGGTGGCTCGTGAATGGGG	chr19	15375519	+	NM_014299
Epigenome	BRD4-8	BRD4	GTCGATGCTTGAGTTGTGTTTGG	chr19	15376420	+	NM_014299
Epigenome	BRD4-9	BRD4	TCCTCCGACTCATACGTGGGAGG	chr19	15366364	+	NM_058243
Epigenome	BRD4-10	BRD4	TCTAGTCCATCCCCCATTACTGG	chr19	15383863	+	NM_014299
Epigenome	BRD4-11	BRD4	TCTTCCTCCGACTCATACGTGGG	chr19	15366361	+	NM_058243
Epigenome	BRD4-12	BRD4	TGATGTCACAGTAGTCGTGTAGG	chr19	15375264	+	NM_058243
Epigenome	BRD4-13	BRD4	TGTGGGGTGGCCGCGATGATGGG	chr19	15376192	+	NM_014299,NM_058243
Epigenome	BRD4-14	BRD4	TTCAGCTTGACGGCATCCACAGG	chr19	15383650	+	NM_014299
Epigenome	BRD4-15	BRD4	TTGAGTTGTGTTTGGTACCGTGG	chr19	15376428	+	NM_014299,NM_058243
Epigenome	BRD4-16	BRD4	TTTGGTACCGTGGAAACGCCAGG	chr19	15376438	+	NM_014299,NM_058243
Epigenome	BRD7-1	BRD7	AACTGATGAGACAATTGCAGAGG	chr16	50388340	-	NM_001173984,NM_013263
Epigenome	BRD7-2	BRD7	AGCTCTTTAGCCAAACAAGAAGG	chr16	50388708	-	NM_001173984,NM_013263
Epigenome	BRD7-3	BRD7	AGTTACCTTTAGTTCTTCTATGG	chr16	50383945	+	NM_001173984,NM_013263
Epigenome	BRD7-4	BRD7	CAAACACCTCTACGAGGGTGAGG	chr16	50402636	-	NM_001173984,NM_013263
Epigenome	BRD7-5	BRD7	CCCCCTCCTCACCCTCGTAGAGG	chr16	50402642	+	NM_001173984,NM_013263
Epigenome	BRD7-6	BRD7	CGAACTCTCCACGGGCAGCTCGG	chr16	50402137	-	NM_001173984,NM_013263
Epigenome	BRD7-7	BRD7	CTGCTGGCAGAGAGAGAGAGAGG	chr16	50368682	-	NM_001173984,NM_013263
Epigenome	BRD7-8	BRD7	CTTTAGCCAAACAAGAAGGTTGG	chr16	50388704	-	NM_001173984,NM_013263
Epigenome	BRD7-9	BRD7	GTTATTCCAACCTTCTTGTTTGG	chr16	50388710	+	NM_001173984,NM_013263
Epigenome	BRD7-10	BRD7	TCGGACAAACACCTCTACGAGGG	chr16	50402641	-	NM_001173984,NM_013263
Epigenome	BRD8-1	BRD8	ACAGTGGGTAACCTCCGGGGGGG	chr5	137505022	+	NM_001164326,NM_139199
Epigenome	BRD8-2	BRD8	ACCCGACAACTGTGTTCCCATGG	chr5	137501773	-	NM_001164326,NM_006696,NM_139199
Epigenome	BRD8-3	BRD8	AGCTTCTCTCGGATGGACCATGG	chr5	137513319	+	NM_001164326,NM_006696,NM_139199
Epigenome	BRD8-4	BRD8	ATCACAGTGGGTAACCTCCGGGG	chr5	137505019	+	NM_001164326,NM_006696,NM_139199
Epigenome	BRD8-5	BRD8	CACAGTGGGTAACCTCCGGGGGG	chr5	137505021	+	NM_001164326,NM_006696,NM_139199
Epigenome	BRD8-6	BRD8	CATACCAGTCTGGGGCTAGTAGG	chr5	137504171	+	NM_006696
Epigenome	BRD8-7	BRD8	CCGGAGGTTACCCACTGTGATGG	chr5	137505005	-	NM_001164326,NM_006696,NM_139199
Epigenome	BRD8-8	BRD8	CGACAACTGTGTTCCCATGGAGG	chr5	137501770	-	NM_001164326
Epigenome	BRD8-9	BRD8	GGTACTCGGCAAAGTCCCGGGGG	chr5	137504368	+	NM_001164326,NM_006696
Epigenome	BRD8-10	BRD8	TAAGTACCTATATCTCTCCTGGG	chr5	137506737	+	NM_001164326,NM_006696,NM_139199
Epigenome	BRD8-11	BRD8	TCACAGTGGGTAACCTCCGGGGG	chr5	137505020	+	NM_001164326,NM_006696,NM_139199
Epigenome	BRD8-12	BRD8	TCTTGCTTGACCGTCATTTCTGG	chr5	137500703	+	NM_139199
Epigenome	BRD8-13	BRD8	TTGACCGTCATTTCTGGTGCAGG	chr5	137500709	+	NM_139199
Epigenome	BRD8-14	BRD8	TTGTCTCTTAGGTAACCCCCGGG	chr5	137504371	-	NM_006696
Epigenome	BRD9-1	BRD9	AAGCTAGTCCTGAAGGTCGGAGG	chr5	891920	-	NM_023924
Epigenome	BRD9-2	BRD9	AAGCTCGGGACAGGATCAACCGG	chr5	884076	-	NM_001009877
Epigenome	BRD9-3	BRD9	AGATTATGCCGACAAGCCCCTGG	chr5	891954	-	NM_023924
Epigenome	BRD9-4	BRD9	ATCAACCGGTTCCTCCCAGGCGG	chr5	884062	-	NM_001009877
Epigenome	BRD9-5	BRD9	ATCGGCCAGTCCGAGCGTGCCGG	chr5	891285	-	NM_001009877,NM_023924
Epigenome	BRD9-6	BRD9	CACGCTCGGACTGGCCGATCTGG	chr5	891301	+	NM_001009877,NM_023924
Epigenome	BRD9-7	BRD9	CGAGCGTGCCGGACACAGCCAGG	chr5	891274	-	NM_001009877,NM_023924
Epigenome	BRD9-8	BRD9	CGAGTGGCGCTCGTCCTACGAGG	chr5	892726	-	NM_023924
Epigenome	BRD9-9	BRD9	CGCTCGGACTGGCCGATCTGGGG	chr5	891303	+	NM_001009877,NM_023924
Epigenome	BRD9-10	BRD9	CTCGTAGGACGAGCGCCACTCGG	chr5	892739	+	NM_023924
Epigenome	BRD9-11	BRD9	CTTCGCCAACTTGTAGTACACGG	chr5	887529	+	NM_001009877
Epigenome	BRD9-12	BRD9	CTTGACGGACAGTACCGCAGAGG	chr5	884135	-	NM_001009877,NM_023924
Epigenome	BRD9-13	BRD9	GAGTGGCGCTCGTCCTACGAGGG	chr5	892725	-	NM_023924
Epigenome	BRD9-14	BRD9	TCATCTTAAAGCCTGCGTGAAGG	chr5	887501	+	NM_001009877
Epigenome	BRD9-15	BRD9	TGTGTCCGGCACGCTCGGACTGG	chr5	891292	+	NM_001009877
Epigenome	BRDT-1	BRDT	ATAATAGCTGTTTGTCGACTTGG	chr1	92428326	-	NM_001242805,NM_001242806,NM_001242807,NM_001242808,NM_001726,NM_207189
Epigenome	BRDT-2	BRDT	ATACTCTCAACAGGTTCAATCGG	chr1	92445161	-	NM_001242805,NM_001242806,NM_001242807,NM_001242808,NM_001242810,NM_001726,NM_207189
Epigenome	BRDT-3	BRDT	CCCAAAGCATTAACGTCAACAGG	chr1	92442878	-	NM_001242805,NM_001242806,NM_001242807,NM_001242808,NM_001242810,NM_001726,NM_207189
Epigenome	BRDT-4	BRDT	GCTCCCTGTACCACGTTCAAGGG	chr1	92441944	-	NM_001242805,NM_001242806,NM_001242807,NM_001242808,NM_001242810,NM_001726,NM_207189
Epigenome	BRDT-5	BRDT	TACTCTCAACAGGTTCAATCGGG	chr1	92445160	-	NM_001242810
Epigenome	BRDT-6	BRDT	TAGCTTACGGAAAGGTACTTGGG	chr1	92446239	-	NM_001242805,NM_001242806,NM_001242807,NM_001242808,NM_001242810,NM_001726,NM_207189
Epigenome	BRDT-7	BRDT	TCCTGTTGACGTTAATGCTTTGG	chr1	92442889	+	NM_001242805,NM_001242806,NM_001242807,NM_001242808,NM_001242810,NM_001726,NM_207189
Epigenome	BRDT-8	BRDT	TCTCCCTTGAACGTGGTACAGGG	chr1	92441953	+	NM_001242805,NM_001242806,NM_001242807,NM_001242808,NM_001242810,NM_001726,NM_207189
Epigenome	BRDT-9	BRDT	TGACAACGTCATAGTAGTTATGG	chr1	92442904	-	NM_001242805,NM_001242806,NM_001242807,NM_001242808,NM_001242810,NM_001726,NM_207189
Epigenome	BRDT-10	BRDT	TTAGCTTACGGAAAGGTACTTGG	chr1	92446240	-	NM_001242805,NM_001242806,NM_001242807,NM_001242808,NM_001242810,NM_001726,NM_207189
Epigenome	BRDT-11	BRDT	TTGGGCCGCAGTTTGTGAACTGG	chr1	92441978	-	NM_001242805,NM_001242806,NM_001242807,NM_001242808,NM_001242810,NM_001726,NM_207189
Epigenome	BRPF1-1	BRPF1	AGGCGACCCTAATGCGCTAGTGG	chr3	9780889	+	NM_001003694,NM_004634
Epigenome	BRPF1-2	BRPF1	CAGACTTCTCGATGTACCTACGG	chr3	9780682	-	NM_001003694,NM_004634
Epigenome	BRPF1-3	BRPF1	CCCTAATGCGCTAGTGGACGAGG	chr3	9780895	+	NM_001003694,NM_004634
Epigenome	BRPF1-4	BRPF1	CCTAATGGACCGACTGGAGAAGG	chr3	9780841	+	NM_001003694,NM_004634
Epigenome	BRPF1-5	BRPF1	CCTTACCGGTAATAGGAAGTTGG	chr3	9776412	-	NM_001003694,NM_004634
Epigenome	BRPF1-6	BRPF1	GCTTAGTCGCCCGCAAGTTGTGG	chr3	9775862	-	NM_001003694,NM_004634
Epigenome	BRPF1-7	BRPF1	GGCAGTCGGCGTGCTGAACCTGG	chr3	9781436	-	NM_001003694,NM_004634
Epigenome	BRPF1-8	BRPF1	GTCTCCACCGGGCACTCGTATGG	chr3	9775887	-	NM_004634
Epigenome	BRPF1-9	BRPF1	TCGTGGAATTGATCCGCAAGCGG	chr3	9783097	+	NM_001003694
Epigenome	BRPF1-10	BRPF1	TCTGCAGGCGACGTAGCAATGGG	chr3	9782570	-	NM_001003694,NM_004634
Epigenome	BRPF1-11	BRPF1	TGTCGTGGTCATAGTGGTACAGG	chr3	9775952	-	NM_001003694,NM_004634
Epigenome	BRPF3-1	BRPF3	ACAATATCCCGCCTGCCCGCTGG	chr6	36169057	+	NM_015695
Epigenome	BRPF3-2	BRPF3	AGTGCAAGCGCCGGATAAGAGGG	chr6	36172542	-	NM_015695
Epigenome	BRPF3-3	BRPF3	ATGAAAAACGGCGAGTAGATGGG	chr6	36168619	+	NM_015695
Epigenome	BRPF3-4	BRPF3	ATTGAGGCTGGTTTCGCGCATGG	chr6	36169195	-	NM_015695
Epigenome	BRPF3-5	BRPF3	CCAGGCCCAGCGGATTGTCGAGG	chr6	36168221	+	NM_015695
Epigenome	BRPF3-6	BRPF3	GAGTGCAAGCGCCGGATAAGAGG	chr6	36172543	-	NM_015695
Epigenome	BRPF3-7	BRPF3	GTCTACCTCGACAATCCGCTGGG	chr6	36168214	-	NM_015695
Epigenome	BRPF3-8	BRPF3	TGAGTCCACCATACGGAAGCTGG	chr6	36168454	-	NM_015695
Epigenome	BRPF3-9	BRPF3	TGTCTACCTCGACAATCCGCTGG	chr6	36168215	-	NM_015695
Epigenome	BRPF3-10	BRPF3	TTCATCGATGAGTGACTGTTGGG	chr6	36168715	-	NM_015695
Epigenome	BRWD1-1	BRWD1	AATATTGGTCTGCGTCGTAGTGG	chr21	40627699	-	NM_018963,NM_033656
Epigenome	BRWD1-2	BRWD1	ACCGGGCGTCGGGCGGACGACGG	chr21	40685403	+	NM_001007246
Epigenome	BRWD1-3	BRWD1	ACCTATCGGCGGGCCCGTGTCGG	chr21	40685184	-	NM_001007246,NM_018963,NM_033656
Epigenome	BRWD1-4	BRWD1	CATCAAGAATACTCGATTCTGGG	chr21	40630532	+	NM_018963,NM_033656
Epigenome	BRWD1-5	BRWD1	CCAATCTCTTCGGCAACAACTGG	chr21	40684825	+	NM_001007246
Epigenome	BRWD1-6	BRWD1	CCCGACTCGATGAGAGGCACCGG	chr21	40685385	+	NM_001007246
Epigenome	BRWD1-7	BRWD1	CCGGTGCCTCTCATCGAGTCGGG	chr21	40685373	-	NM_001007246,NM_018963,NM_033656
Epigenome	BRWD1-8	BRWD1	CGATGAGAGGCACCGGGCGTCGG	chr21	40685392	+	NM_001007246
Epigenome	BRWD1-9	BRWD1	CGTCTCTCGGCCGCAGGTGCTGG	chr21	40685026	-	NM_001007246
Epigenome	BRWD1-10	BRWD1	CTACGACGCAGACCAATATTTGG	chr21	40627714	+	NM_018963,NM_033656
Epigenome	BRWD1-11	BRWD1	GCCGTCGTCCGCCCGACGCCCGG	chr21	40685392	-	NM_001007246
Epigenome	BRWD1-12	BRWD1	GCTGCGTTCATCATTATCATTGG	chr21	40630554	+	NM_018963,NM_033656
Epigenome	BRWD1-13	BRWD1	GGCGGGCCCGTGTCGGAGAGCGG	chr21	40685177	-	NM_001007246,NM_018963,NM_033656
Epigenome	BRWD1-14	BRWD1	GTCTTACCCGACTCGATGAGAGG	chr21	40685379	+	NM_001007246,NM_018963,NM_033656
Epigenome	BRWD1-15	BRWD1	GTTGGAATACGATATGAAGTTGG	chr21	40601324	-	NM_018963,NM_033656
Epigenome	BRWD1-16	BRWD1	TAAGTGGTCGATAGTCAGTATGG	chr21	40636586	+	NM_018963,NM_033656
Epigenome	BRWD3-1	BRWD3	CACAAGTGACGCTTCGGTAGAGG	chrX	79962968	-	NM_153252
Epigenome	BRWD3-2	BRWD3	CCCTCCCAATCTAAGCGGCGCGG	chrX	80064086	+	NM_153252
Epigenome	BRWD3-3	BRWD3	CGCCTTCTTGCTACACTTCGTGG	chrX	79999690	-	NM_153252
Epigenome	BRWD3-4	BRWD3	CTAAGCGGCGCGGAATCAGCTGG	chrX	80064096	+	NM_153252
Epigenome	BRWD3-5	BRWD3	CTACCCACCGGCTTCGATCTGGG	chrX	80064949	+	NM_153252
Epigenome	BRWD3-6	BRWD3	GATTCCGCGCCGCTTAGATTGGG	chrX	80064078	-	NM_153252
Epigenome	BRWD3-7	BRWD3	GCTACCCACCGGCTTCGATCTGG	chrX	80064948	+	NM_153252
Epigenome	BRWD3-8	BRWD3	GCTGTGGGCGTTCTTTACGCAGG	chrX	79965043	-	NM_153252
Epigenome	BRWD3-9	BRWD3	TAAGAGGACGATAATCCGTGTGG	chrX	79978261	+	NM_153252
Epigenome	BRWD3-10	BRWD3	TGATTCCGCGCCGCTTAGATTGG	chrX	80064079	-	NM_153252
Epigenome	CAMKMT-1	CAMKMT	AGTCGCGAGTCGCGGACGCTGGG	chr2	44589168	+	NM_024766
Epigenome	CAMKMT-2	CAMKMT	CACTCGGGGGCCCGTAGTCTCGG	chr2	44589241	+	NM_024766
Epigenome	CAMKMT-3	CAMKMT	CATGTCGCAGGCAATCATCCAGG	chr2	44599877	-	NM_024766
Epigenome	CAMKMT-4	CAMKMT	CCGCAGGAGCTTCCACCGGGCGG	chr2	44589264	-	NM_024766
Epigenome	CAMKMT-5	CAMKMT	CGAGACTACGGGCCCCCGAGTGG	chr2	44589228	-	NM_024766
Epigenome	CAMKMT-6	CAMKMT	CGGCAGTTGGCTGCACCACTCGG	chr2	44589225	+	NM_024766
Epigenome	CAMKMT-7	CAMKMT	CGGCGAGACCGCGCGAGCAGCGG	chr2	44589193	+	NM_024766
Epigenome	CAMKMT-8	CAMKMT	GAGTCGCGAGTCGCGGACGCTGG	chr2	44589167	+	NM_024766
Epigenome	CAMKMT-9	CAMKMT	GCAGTTGGCTGCACCACTCGGGG	chr2	44589227	+	NM_024766
Epigenome	CAMKMT-10	CAMKMT	TTCTTACAGATACATGTCGCAGG	chr2	44599889	-	NM_024766
Epigenome	CARM1-1	CARM1	AAGGAGGGCCACGTACCGTTGGG	chr19	11015751	-	NM_199141
Epigenome	CARM1-2	CARM1	ACGCGAACGGCGAGATCCAGCGG	chr19	10982520	+	NM_199141
Epigenome	CARM1-3	CARM1	AGCACGGAAAATCTACGCGGTGG	chr19	11022936	+	NM_199141
Epigenome	CARM1-4	CARM1	ATGCAGGACTACGTGCGGACAGG	chr19	11019829	+	NM_199141
Epigenome	CARM1-5	CARM1	CGCTGAACACAGACCGCTCCAGG	chr19	11018766	-	NM_199141
Epigenome	CARM1-6	CARM1	GCTCTTCAACGAGCGCATGCTGG	chr19	11024686	+	NM_199141
Epigenome	CARM1-7	CARM1	GCTTCAGGTACTTCTTGGCGTGG	chr19	11024707	-	NM_199141
Epigenome	CARM1-8	CARM1	GGGGCCCTGCGCTACCGTGTCGG	chr19	10982464	+	NM_199141
Epigenome	CARM1-9	CARM1	TGACCACGATGCGGTCCGTCAGG	chr19	11024578	-	NM_199141
Epigenome	CARM1-10	CARM1	TTGCAGGATGGCGCGCTGGTAGG	chr19	11019842	-	NM_199141
Epigenome	CASR-1	CASR	ACATCATCGAGTATTTCCGCTGG	chr3	121980495	+	NM_000388,NM_001178065
Epigenome	CASR-2	CASR	AGCCTTCAGAGCGAATCCAATGG	chr3	121980837	-	NM_000388,NM_001178065
Epigenome	CASR-3	CASR	ATTGTCCGGCGCAATATCACGGG	chr3	121980746	+	NM_000388
Epigenome	CASR-4	CASR	CGAGTATTTCCGCTGGAACTGGG	chr3	121980502	+	NM_000388,NM_001178065
Epigenome	CASR-5	CASR	CGGAGTCTGTGGAATGTATCAGG	chr3	121973217	+	NM_000388,NM_001178065
Epigenome	CASR-6	CASR	CTGTATCCCAGCGTCAAGTTGGG	chr3	121976012	-	NM_000388,NM_001178065
Epigenome	CASR-7	CASR	GATGACGACTATGGGCGGCCGGG	chr3	121980542	+	NM_000388,NM_001178065
Epigenome	CASR-8	CASR	GATTGTCCGGCGCAATATCACGG	chr3	121980745	+	NM_000388,NM_001178065
Epigenome	CASR-9	CASR	GCCGGACAATCTCCTTGATGAGG	chr3	121980721	-	NM_001178065
Epigenome	CASR-10	CASR	TCGAGTATTTCCGCTGGAACTGG	chr3	121980501	+	NM_000388,NM_001178065
Epigenome	CASR-11	CASR	TCTTGCCCGTGATATTGCGCCGG	chr3	121980739	-	NM_000388,NM_001178065
Epigenome	CBX1-1	CBX1	AAAAGTTCTCGACCGTCGAGTGG	chr17	46154278	-	NM_001127228,NM_006807
Epigenome	CBX1-2	CBX1	CAATGAGGTCGGGGCAATCCAGG	chr17	46153505	+	NM_001127228,NM_006807
Epigenome	CBX1-3	CBX1	CAGAAACTCAGCAATGAGGTCGG	chr17	46153494	+	NM_001127228,NM_006807
Epigenome	CBX1-4	CBX1	CTCGACCGTCGAGTGGTAAAGGG	chr17	46154271	-	NM_001127228,NM_006807
Epigenome	CBX1-5	CBX1	CTTTGCCCTTTACCACTCGACGG	chr17	46154278	+	NM_001127228,NM_006807
Epigenome	CBX1-6	CBX1	GAAAGCTGGCGGGCACTATGGGG	chr17	46154366	-	NM_001127228,NM_006807
Epigenome	CBX1-7	CBX1	GTTTCAGTGAGGACAACACATGG	chr17	46153530	-	NM_001127228,NM_006807
Epigenome	CBX1-8	CBX1	TCGAGTGGTAAAGGGCAAAGTGG	chr17	46154263	-	NM_001127228,NM_006807
Epigenome	CBX1-9	CBX1	TCTCGACCGTCGAGTGGTAAAGG	chr17	46154272	-	NM_001127228,NM_006807
Epigenome	CBX1-10	CBX1	TTTCAGTGAGGACAACACATGGG	chr17	46153529	-	NM_001127228,NM_006807
Epigenome	CBX2-1	CBX2	ACATAACAGCTGGGAGCCGGAGG	chr17	77753178	+	NM_032647
Epigenome	CBX2-2	CBX2	ACCAGCCGCGCCACTTGACCAGG	chr17	77752202	-	NM_005189,NM_032647
Epigenome	CBX2-3	CBX2	ACCTGGTCAAGTGGCGCGGCTGG	chr17	77752213	+	NM_005189,NM_032647
Epigenome	CBX2-4	CBX2	ATGGCCAGTAGCCCCGGCCGGGG	chr17	77757980	+	NM_005189
Epigenome	CBX2-5	CBX2	CCACTCAGCGCCCCCGTTGCAGG	chr17	77757866	+	NM_005189
Epigenome	CBX2-6	CBX2	CCATCGTGCACTACATGAACCGG	chr17	77758023	+	NM_005189
Epigenome	CBX2-7	CBX2	CCGAGTGCATCCTGAGCAAGCGG	chr17	77752092	+	NM_032647
Epigenome	CBX2-8	CBX2	CCGCTTGCTCAGGATGCACTCGG	chr17	77752080	-	NM_032647
Epigenome	CBX2-9	CBX2	CCGGTTCATGTAGTGCACGATGG	chr17	77758011	-	NM_005189
Epigenome	CBX2-10	CBX2	CCTTGCGGAGCCGCTTGCTCAGG	chr17	77752090	-	NM_032647
Epigenome	CBX2-11	CBX2	CGGCGCTCCAAGCTCAAGGTGGG	chr17	77755600	+	NM_032647
Epigenome	CBX2-12	CBX2	CGTCCCCGCTTCTTCCGGATGGG	chr17	77757722	-	NM_005189
Epigenome	CBX2-13	CBX2	GAGTACCTGGTCAAGTGGCGCGG	chr17	77752209	+	NM_032647
Epigenome	CBX2-14	CBX2	GATCCCATCCGGAAGAAGCGGGG	chr17	77757731	+	NM_005189
Epigenome	CBX2-15	CBX2	GCTTTGCAGACATAACAGCTGGG	chr17	77753169	+	NM_032647
Epigenome	CBX2-16	CBX2	GGATCCCATCCGGAAGAAGCGGG	chr17	77757730	+	NM_005189
Epigenome	CBX2-17	CBX2	GTCGCGGGGGACTCACTTGGAGG	chr17	77752225	-	NM_032647
Epigenome	CBX2-18	CBX2	TCGTCCCCGCTTCTTCCGGATGG	chr17	77757723	-	NM_005189
Epigenome	CBX3-1	CBX3	AAAATGGGAAAAAAACAGAATGG	chr7	26246008	+	NM_007276,NM_016587
Epigenome	CBX3-2	CBX3	AAAGAGTAAAAAAGTTGAAGAGG	chr7	26246031	+	NM_007276,NM_016587
Epigenome	CBX3-3	CBX3	AAAGCTGGCAAAGAAAAAGATGG	chr7	26248103	+	NM_007276,NM_016587
Epigenome	CBX3-4	CBX3	AACACAGTGCTGACAATACTTGG	chr7	26248023	+	NM_007276,NM_016587
Epigenome	CBX3-5	CBX3	ACACAGTGCTGACAATACTTGGG	chr7	26248024	+	NM_007276,NM_016587
Epigenome	CBX3-6	CBX3	AGAAACGCTTCAATCAATTCTGG	chr7	26248058	-	NM_007276,NM_016587
Epigenome	CBX3-7	CBX3	AGAGCCTGAAGAATTTGTCGTGG	chr7	26246055	+	NM_007276,NM_016587
Epigenome	CBX3-8	CBX3	GGCCTCCAACAAAACTACATTGG	chr7	26242638	+	NM_007276,NM_016587
Epigenome	CBX3-9	CBX3	TTTCTTAACTCTCAGAAAGCTGG	chr7	26248088	+	NM_007276,NM_016587
Epigenome	CBX4-1	CBX4	AAGAAGCGGATCCGCAAGGTAGG	chr17	77812982	-	NM_003655
Epigenome	CBX4-2	CBX4	ACCTGCACCACTAGCGGTTTGGG	chr17	77809460	+	NM_003655
Epigenome	CBX4-3	CBX4	AGAAGCGGATCCGCAAGGTAGGG	chr17	77812981	-	NM_003655
Epigenome	CBX4-4	CBX4	AGAGCCACCCGCCCGACAAGTGG	chr17	77808852	-	NM_003655
Epigenome	CBX4-5	CBX4	CAAGCTGGATTTGGGCGCGCAGG	chr17	77809109	-	NM_003655
Epigenome	CBX4-6	CBX4	CACCTGCACCACTAGCGGTTTGG	chr17	77809459	+	NM_003655
Epigenome	CBX4-7	CBX4	CCCTTGCAAGATATAACACGTGG	chr17	77811694	-	NM_003655
Epigenome	CBX4-8	CBX4	CCGCCCGACAAGTGGGCGCAAGG	chr17	77808844	-	NM_003655
Epigenome	CBX4-9	CBX4	GACATTGGAACGACGGGCAAAGG	chr17	77809182	+	NM_003655
Epigenome	CBX4-10	CBX4	TACTTGCCGCTCTTGCCCGGCGG	chr17	77809009	+	NM_003655
Epigenome	CBX5-1	CBX5	ACCCAGGGAGCACAATACTTGGG	chr12	54646000	-	NM_001127321,NM_001127322,NM_012117
Epigenome	CBX5-2	CBX5	AGAACTGTCAGCTGTCCGCTTGG	chr12	54651416	+	NM_001127321,NM_001127322,NM_012117
Epigenome	CBX5-3	CBX5	AGCTGACAGTTCTTCTTCAGAGG	chr12	54651394	-	NM_001127321,NM_001127322,NM_012117
Epigenome	CBX5-4	CBX5	ATCGGCACTGTTTGAGAAATTGG	chr12	54645869	+	NM_001127321,NM_001127322,NM_012117
Epigenome	CBX5-5	CBX5	CAGTTCTTCTTCAGAGGATGAGG	chr12	54651388	-	NM_001127321,NM_001127322,NM_012117
Epigenome	CBX5-6	CBX5	CTAGACAGGCGCGTGGTTAAGGG	chr12	54651342	-	NM_001127321,NM_001127322,NM_012117
Epigenome	CBX5-7	CBX5	GCGCGTGGTTAAGGGACAAGTGG	chr12	54651334	-	NM_001127321,NM_001127322,NM_012117
Epigenome	CBX5-8	CBX5	GCTAGACAGGCGCGTGGTTAAGG	chr12	54651343	-	NM_001127321,NM_001127322,NM_012117
Epigenome	CBX5-9	CBX5	TACCCAGGGAGCACAATACTTGG	chr12	54646001	-	NM_001127321,NM_001127322,NM_012117
Epigenome	CBX5-10	CBX5	TTCCCAAGTATTGTGCTCCCTGG	chr12	54646010	+	NM_001127321,NM_001127322,NM_012117
Epigenome	CBX6-1	CBX6	AGAGGGAGCGTGAGCTGTATGGG	chr22	39267532	-	NM_014292
Epigenome	CBX6-2	CBX6	CAGGATGATGCGGTTCCGCTTGG	chr22	39262942	+	NM_014292
Epigenome	CBX6-3	CBX6	CATCAAACGGCGGATCCGAAAGG	chr22	39268131	-	NM_014292
Epigenome	CBX6-4	CBX6	CATTTCGCCCTTCTCGGAGACGG	chr22	39262989	-	NM_014292
Epigenome	CBX6-5	CBX6	CCTATAACGCGGTTCCGCGAGGG	chr22	39262841	+	NM_014292
Epigenome	CBX6-6	CBX6	CTATAACGCGGTTCCGCGAGGGG	chr22	39262842	+	NM_014292
Epigenome	CBX6-7	CBX6	GCCTATAACGCGGTTCCGCGAGG	chr22	39262840	+	NM_014292
Epigenome	CBX6-8	CBX6	GGGGACGGCGGGACATACGGTGG	chr22	39263070	+	NM_014292
Epigenome	CBX6-9	CBX6	TCAACCGCAAGGTGAAGCCGCGG	chr22	39262957	-	NM_014292
Epigenome	CBX6-10	CBX6	TCGGATCCGCCGTTTGATGATGG	chr22	39268147	+	NM_014292
Epigenome	CBX7-1	CBX7	CGCATGGAGCTGTCAGCCATCGG	chr22	39548435	-	NM_175709
Epigenome	CBX7-2	CBX7	CGTAGGCCATGACGAGGCGGGGG	chr22	39537400	+	NM_175709
Epigenome	CBX7-3	CBX7	CTGACGTGCCCACTCGGCAGCGG	chr22	39530674	-	NM_175709
Epigenome	CBX7-4	CBX7	GACACCGTACTTCTCCTCGTAGG	chr22	39537383	+	NM_175709
Epigenome	CBX7-5	CBX7	GAGACCGAGCATCGGGGTATAGG	chr22	39534682	-	NM_175709
Epigenome	CBX7-6	CBX7	GCTGTCAGCCATCGGCGAGCAGG	chr22	39548427	-	NM_175709
Epigenome	CBX7-7	CBX7	GGCGAACACCTGCTCGCCGATGG	chr22	39548431	+	NM_175709
Epigenome	CBX7-8	CBX7	TCAGGGTAAAGTCGAGTATCTGG	chr22	39545824	-	NM_175709
Epigenome	CBX7-9	CBX7	TCGTAGGCCATGACGAGGCGGGG	chr22	39537399	+	NM_175709
Epigenome	CBX7-10	CBX7	TCTTCCTATACCCCGATGCTCGG	chr22	39534690	+	NM_175709
Epigenome	CBX8-1	CBX8	AACATGGAGCTTTCAGCGGTGGG	chr17	77770783	-	NM_020649
Epigenome	CBX8-2	CBX8	AAGCGGCGCATACGGAAAGTAGG	chr17	77770729	-	NM_020649
Epigenome	CBX8-3	CBX8	CATGTTTCGAAGGCCCTCCCGGG	chr17	77769240	+	NM_020649
Epigenome	CBX8-4	CBX8	CCCGGTCCCTATCCCGGTCTCGG	chr17	77769146	+	NM_020649
Epigenome	CBX8-5	CBX8	CCGGGAGGGCCTTCGAAACATGG	chr17	77769227	-	NM_020649
Epigenome	CBX8-6	CBX8	CCGTATGCGCCGCTTCAGGAGGG	chr17	77770749	+	NM_020649
Epigenome	CBX8-7	CBX8	CTCTATGGCCCCAAAAAGCGTGG	chr17	77769889	-	NM_020649
Epigenome	CBX8-8	CBX8	CTTTCCGTATGCGCCGCTTCAGG	chr17	77770745	+	NM_020649
Epigenome	CBX8-9	CBX8	GGTCTCGGTCCCGGTCCCGAGGG	chr17	77769161	+	NM_020649
Epigenome	CBX8-10	CBX8	TTTGCACCCGCAGGGACGCATGG	chr17	77770335	-	NM_020649
Epigenome	CCDC101-1	CCDC101	AACCGCCAAGGCCGATGCAGAGG	chr16	28597026	+	NM_138414
Epigenome	CCDC101-2	CCDC101	AAGTTCTGCAATGCGGGAATCGG	chr16	28592412	-	NM_138414
Epigenome	CCDC101-3	CCDC101	ACGCAGCTTTGTCCGGTAATAGG	chr16	28596980	-	NM_138414
Epigenome	CCDC101-4	CCDC101	CCTTACAGGAAGAGCGTTCGCGG	chr16	28596243	+	NM_138414
Epigenome	CCDC101-5	CCDC101	CGCAGCTTTGTCCGGTAATAGGG	chr16	28596979	-	NM_138414
Epigenome	CCDC101-6	CCDC101	CGCGGAAATCAAGTCTCTGTTGG	chr16	28600465	+	NM_138414
Epigenome	CCDC101-7	CCDC101	CGGCCTTGGCGGTTGTGTAGAGG	chr16	28597005	-	NM_138414
Epigenome	CCDC101-8	CCDC101	CTGCAGTTTCTCCCTATTACCGG	chr16	28596980	+	NM_138414
Epigenome	CCDC101-9	CCDC101	GCGGGAATCGGCAGACACGAGGG	chr16	28592400	-	NM_138414
Epigenome	CCDC101-10	CCDC101	TGCGGGAATCGGCAGACACGAGG	chr16	28592401	-	NM_138414
Epigenome	CDYL-1	CDYL	AAAGCCGGTCGGAGCTTTATTGG	chr6	4892491	+	NM_001143970,NM_001143971,NM_004824
Epigenome	CDYL-2	CDYL	AAGCCGGTCGGAGCTTTATTGGG	chr6	4892492	+	NM_001143970,NM_001143971,NM_004824
Epigenome	CDYL-3	CDYL	ACTGCGGTCCTGCTCTTAACGGG	chr6	4892369	-	NM_001143970,NM_001143971,NM_004824
Epigenome	CDYL-4	CDYL	AGCGATTGCGTTTCAGCGTGAGG	chr6	4935889	+	NM_001143970,NM_001143971
Epigenome	CDYL-5	CDYL	CCCGTTAACAGCTAAGCCTGTGG	chr6	4892592	-	NM_001143970,NM_001143971,NM_004824
Epigenome	CDYL-6	CDYL	CGCTGCCGATGACAGCAAGCTGG	chr6	4937851	+	NM_001143970,NM_001143971
Epigenome	CDYL-7	CDYL	CGTTAAGAGCAGGACCGCAGTGG	chr6	4892383	+	NM_001143970,NM_001143971,NM_004824
Epigenome	CDYL-8	CDYL	GGGCCCAATAAAGCTCCGACCGG	chr6	4892483	-	NM_001143970,NM_001143971,NM_004824
Epigenome	CDYL-9	CDYL	GTCGGAGCTTTATTGGGCCCCGG	chr6	4892498	+	NM_001143970,NM_001143971,NM_004824
Epigenome	CDYL-10	CDYL	TAGGTCCATGTTCTTCCGGCTGG	chr6	4892310	-	NM_004824
Epigenome	CDYL-11	CDYL	TATTGGGCCCCGGTGCCGAGAGG	chr6	4892508	+	NM_001143970,NM_001143971,NM_004824
Epigenome	CDYL-12	CDYL	TCGCTAGGTCCATGTTCTTCCGG	chr6	4892314	-	NM_004824
Epigenome	CDYL2-1	CDYL2	AAGCTGCTGCGTGACAGTCGAGG	chr16	80718808	-	NM_152342
Epigenome	CDYL2-2	CDYL2	ACACTGGCGGAGAACGGGCTCGG	chr16	80718439	-	NM_152342
Epigenome	CDYL2-3	CDYL2	CACGCTACACTGGCGGAGAACGG	chr16	80718445	-	NM_152342
Epigenome	CDYL2-4	CDYL2	CGCGTCCCCGTACCTCGTAAAGG	chr16	80838051	+	NM_152342
Epigenome	CDYL2-5	CDYL2	CTGGGGACCTTTACGAGGTACGG	chr16	80838046	-	NM_152342
Epigenome	CDYL2-6	CDYL2	GAGTATCTTATCCGATGGAAAGG	chr16	80718964	-	NM_152342
Epigenome	CDYL2-7	CDYL2	GCGTGACAGTCGAGGCCCGTCGG	chr16	80718800	-	NM_152342
Epigenome	CDYL2-8	CDYL2	GGTTTCGAGACATCGTTGTGCGG	chr16	80666990	-	NM_152342
Epigenome	CDYL2-9	CDYL2	GTGCAGGTTCAATCCCCCGTTGG	chr16	80667116	+	NM_152342
Epigenome	CDYL2-10	CDYL2	TGGGACAGTTTCTCAACCGACGG	chr16	80718796	+	NM_152342
Epigenome	CECR2-1	CECR2	AGGTATGTGCAGTGTCCGCGTGG	chr22	18003313	+	NM_031413
Epigenome	CECR2-2	CECR2	CACGCCGAGCGCCCTCTTCTGGG	chr22	18020361	+	NM_031413
Epigenome	CECR2-3	CECR2	CCGACTCTGTGATTACCGGCTGG	chr22	17976584	+	NM_031413
Epigenome	CECR2-4	CECR2	CCTGCCTCTTCGCACACGGGTGG	chr22	17976551	+	NM_031413
Epigenome	CECR2-5	CECR2	GAAGAGGGCGCTCGGCGTGTGGG	chr22	18020345	-	NM_031413
Epigenome	CECR2-6	CECR2	GAGAAAAGACGGAGTCGGGCTGG	chr22	18020237	+	NM_031413
Epigenome	CECR2-7	CECR2	GCCATGTTTGGACCCGCTCCAGG	chr22	18020274	+	NM_031413
Epigenome	CECR2-8	CECR2	GGTCCTCTCGCGAAAACTCTCGG	chr22	17983953	-	NM_031413
Epigenome	CECR2-9	CECR2	GTAGAGCTGCCGTTCTCGAAGGG	chr22	17983977	-	NM_031413
Epigenome	CECR2-10	CECR2	TCATTGTAGATCGAGCGAAGAGG	chr22	18016800	+	NM_031413
Epigenome	CHAF1A-1	CHAF1A	AAGTAAAAGCCCCGATTTAGAGG	chr19	4408999	+	NM_005483
Epigenome	CHAF1A-2	CHAF1A	ATGTTCGCCACGGAGCTGCCCGG	chr19	4409416	+	NM_005483
Epigenome	CHAF1A-3	CHAF1A	CAGGCGCTTAAACGGCAGACGGG	chr19	4408905	-	NM_005483
Epigenome	CHAF1A-4	CHAF1A	CGCCTGAATCTTGTCCCAAAGGG	chr19	4408934	+	NM_005483
Epigenome	CHAF1A-5	CHAF1A	CTGATCGTCTGACATGTCATCGG	chr19	4408950	-	NM_005483
Epigenome	CHAF1A-6	CHAF1A	GCTCCGTGGCGAACATTCCTGGG	chr19	4409397	-	NM_005483
Epigenome	CHAF1A-7	CHAF1A	GGAGATACTCACTCTGCGGAGGG	chr19	4409751	-	NM_005483
Epigenome	CHAF1A-8	CHAF1A	GGGAGATACTCACTCTGCGGAGG	chr19	4409752	-	NM_005483
Epigenome	CHAF1A-9	CHAF1A	TCAGGCGCTTAAACGGCAGACGG	chr19	4408906	-	NM_005483
Epigenome	CHAF1A-10	CHAF1A	TCGGGCCACTCGTCAGCTCCGGG	chr19	4409422	-	NM_005483
Epigenome	CHAF1B-1	CHAF1B	ACGCACAACATTGACGGCTTTGG	chr21	37759971	-	NM_005441
Epigenome	CHAF1B-2	CHAF1B	AGGAGTAACCTGGGACCCTTTGG	chr21	37769773	+	NM_005441
Epigenome	CHAF1B-3	CHAF1B	ATTGGACAAAAATTCCACGATGG	chr21	37759935	-	NM_005441
Epigenome	CHAF1B-4	CHAF1B	CAGATGCTGTCATCCTATTGTGG	chr21	37763863	+	NM_005441
Epigenome	CHAF1B-5	CHAF1B	CGTGAGAAGCAAAGATCCGTCGG	chr21	37775128	-	NM_005441
Epigenome	CHAF1B-6	CHAF1B	GCCCCAGTTTACCCTGACATTGG	chr21	37758555	-	NM_005441
Epigenome	CHAF1B-7	CHAF1B	GGATCTTTGCTTCTCACGCCAGG	chr21	37775145	+	NM_005441
Epigenome	CHAF1B-8	CHAF1B	TCCTGAAAAGCGATCTGCTCCGG	chr21	37763895	-	NM_005441
Epigenome	CHAF1B-9	CHAF1B	TGTGTTGGTATTGACAGATCTGG	chr21	37759896	+	NM_005441
Epigenome	CHAF1B-10	CHAF1B	TTGCTACTCTGAGCTGTGACAGG	chr21	37769805	+	NM_005441
Epigenome	CHD1-1	CHD1	AAGAAGCAGCCATCCTATATTGG	chr5	98232974	-	NM_001270
Epigenome	CHD1-2	CHD1	ACCCAGAATCATCATCCGACTGG	chr5	98240797	+	NM_001270
Epigenome	CHD1-3	CHD1	AGATTTATGGATTGTCGGATTGG	chr5	98236531	-	NM_001270
Epigenome	CHD1-4	CHD1	AGCCAGTCGGATGATGATTCTGG	chr5	98240787	-	NM_001270
Epigenome	CHD1-5	CHD1	CTCGATTGCCTCGTTCTCTTAGG	chr5	98223886	+	NM_001270
Epigenome	CHD1-6	CHD1	GCCCTCATGTCCTCCAATATAGG	chr5	98232973	+	NM_001270
Epigenome	CHD1-7	CHD1	TAGCACTTAATTCGTAGTAGCGG	chr5	98223930	-	NM_001270
Epigenome	CHD1-8	CHD1	TCTGACTCCGGATCTGAATCAGG	chr5	98240685	-	NM_001270
Epigenome	CHD1-9	CHD1	TTAACTCGGCGTAACAGAAATGG	chr5	98228330	+	NM_001270
Epigenome	CHD1-10	CHD1	TTAATTCGCCTAAGAGAACGAGG	chr5	98223882	-	NM_001270
Epigenome	CHD2-1	CHD2	AATAGCTCATAGTCGGAAGCCGG	chr15	93489280	+	NM_001271
Epigenome	CHD2-2	CHD2	ACACCGTATTTCTGCTCATCAGG	chr15	93496790	-	NM_001271
Epigenome	CHD2-3	CHD2	ACCATCGCGATTTAATATTAAGG	chr15	93470550	+	NM_001042572
Epigenome	CHD2-4	CHD2	AGCCCGAATATCTATGTAAATGG	chr15	93489315	+	NM_001271
Epigenome	CHD2-5	CHD2	ATCAGCTAGAAGGTCTAAACTGG	chr15	93492281	+	NM_001271
Epigenome	CHD2-6	CHD2	ATCCGTTCCTTCTTAGAGGCTGG	chr15	93467749	-	NM_001042572
Epigenome	CHD2-7	CHD2	ATGATGACGAAGCTCCCAAAAGG	chr15	93482911	+	NM_001042572
Epigenome	CHD2-8	CHD2	CAAGCCCGAGCGCATAGAATTGG	chr15	93521595	+	NM_001271
Epigenome	CHD2-9	CHD2	CAAGTAGCGGGTCTGAGAGTGGG	chr15	93472278	+	NM_001042572
Epigenome	CHD2-10	CHD2	CAGTCAGTCGGAAAGTGAGCAGG	chr15	93467607	+	NM_001042572
Epigenome	CHD2-11	CHD2	CGCCTGACCCCATAAACATCAGG	chr15	93470494	-	NM_001042572
Epigenome	CHD2-12	CHD2	CGCTACACAGCAATGCATCGAGG	chr15	93444525	+	NM_001042572
Epigenome	CHD2-13	CHD2	CGGCATAATAAAGTGCAGCAAGG	chr15	93499857	-	NM_001271
Epigenome	CHD2-14	CHD2	GAAGAGCGGCTAAAAACGTTAGG	chr15	93482944	+	NM_001042572
Epigenome	CHD2-15	CHD2	GAAGAGGGGTCCCCGTAATCAGG	chr15	93499810	-	NM_001271
Epigenome	CHD2-16	CHD2	GCGATGGTTCTTGTCTGCTTCGG	chr15	93470523	-	NM_001042572,NM_001271
Epigenome	CHD2-17	CHD2	TCCTTAATATTAAATCGCGATGG	chr15	93470539	-	NM_001042572,NM_001271
Epigenome	CHD2-18	CHD2	TTCCTGCTCTCGACAAGGGCTGG	chr15	93521490	+	NM_001271
Epigenome	CHD3-1	CHD3	ACGAGGGAGTACTCGGGCGCGGG	chr17	7788284	+	NM_001005271
Epigenome	CHD3-2	CHD3	ACTGGTTGTTCTTGAGTCGATGG	chr17	7803329	-	NM_001005271,NM_001005273,NM_005852
Epigenome	CHD3-3	CHD3	AGACAAAGCGGCGGAAAAAGGGG	chr17	7794033	+	NM_001005271,NM_001005273,NM_005852
Epigenome	CHD3-4	CHD3	CAGTGAATATGGAACCGGACCGG	chr17	7793968	+	NM_001005273,NM_005852
Epigenome	CHD3-5	CHD3	CGAAGCTTCTTGCGTCCATCAGG	chr17	7797166	-	NM_001005271,NM_001005273,NM_005852
Epigenome	CHD3-6	CHD3	CTGATGGACGCAAGAAGCTTCGG	chr17	7797179	+	NM_001005273,NM_005852
Epigenome	CHD3-7	CHD3	GAAGATCCTACATTGGCGGTGGG	chr17	7798700	+	NM_001005271,NM_001005273,NM_005852
Epigenome	CHD3-8	CHD3	GATGGACGCAAGAAGCTTCGGGG	chr17	7797181	+	NM_001005271,NM_001005273,NM_005852
Epigenome	CHD3-9	CHD3	GGAGTACTGCCGCGTATGCAAGG	chr17	7798350	+	NM_001005271,NM_001005273,NM_005852
Epigenome	CHD3-10	CHD3	GGCGCGGGCCGGGCCACGACCGG	chr17	7788299	+	NM_001005271
Epigenome	CHD3-11	CHD3	GTTCTGAGCGAGATGAGTACCGG	chr17	7793925	+	NM_001005271,NM_001005273,NM_005852
Epigenome	CHD3-12	CHD3	TTATGTATCGAAACTACCAGCGG	chr17	7800437	+	NM_001005271,NM_001005273,NM_005852
Epigenome	CHD4-1	CHD4	AGGAACGCTTCTATCGCTATGGG	chr12	6707109	-	NM_001273
Epigenome	CHD4-2	CHD4	CAGTCACTCACCGTACAACGGGG	chr12	6708945	+	NM_001273
Epigenome	CHD4-3	CHD4	CATGTATGTCGTAACCTATGTGG	chr12	6702679	-	NM_001273
Epigenome	CHD4-4	CHD4	CCTTCTCCATGTCGGGATCCAGG	chr12	6709432	+	NM_001273
Epigenome	CHD4-5	CHD4	GAGGGCAGCGACTATACTCCTGG	chr12	6711231	-	NM_001273
Epigenome	CHD4-6	CHD4	GCGGCTGCGGCTACTACGGCTGG	chr12	6709751	+	NM_001273
Epigenome	CHD4-7	CHD4	GCGGGACTTACCTTACGATCAGG	chr12	6705247	-	NM_001273
Epigenome	CHD4-8	CHD4	GCTATGGGATAAAACCCGAGTGG	chr12	6707094	-	NM_001273
Epigenome	CHD4-9	CHD4	GCTTGAACAGGTCGTAATCCTGG	chr12	6705208	+	NM_001273
Epigenome	CHD4-10	CHD4	GGTTGGGGGAGACCTCGAAGAGG	chr12	6709096	-	NM_001273
Epigenome	CHD5-1	CHD5	AGGAGAGCCGCTCGGTGATTCGG	chr1	6202256	-	NM_015557
Epigenome	CHD5-2	CHD5	ATCTCCTCGGCGAACAGCCGCGG	chr1	6240045	+	NM_015557
Epigenome	CHD5-3	CHD5	CCCCCTTTGACTACGGCTCTGGG	chr1	6206402	-	NM_015557
Epigenome	CHD5-4	CHD5	CGGGCTCAAGTTCCGCTTCGGGG	chr1	6212509	-	NM_015557
Epigenome	CHD5-5	CHD5	CGTTCTCCCGAATCACCGAGCGG	chr1	6202261	+	NM_015557
Epigenome	CHD5-6	CHD5	GCCGGGCTCAAGTTCCGCTTCGG	chr1	6212511	-	NM_015557
Epigenome	CHD5-7	CHD5	GGCCTACCATCTCGTATGCCTGG	chr1	6209361	-	NM_015557
Epigenome	CHD5-8	CHD5	GTCCAAAATGATGACCGTCCTGG	chr1	6214905	-	NM_015557
Epigenome	CHD5-9	CHD5	GTCCAGGCATACGAGATGGTAGG	chr1	6209371	+	NM_015557
Epigenome	CHD5-10	CHD5	TGCTTGAGGTTGTCGTAGTAGGG	chr1	6204119	+	NM_015557
Epigenome	CHD6-1	CHD6	ATCTCCATGTAGTCGATGTCAGG	chr20	40074384	+	NM_032221
Epigenome	CHD6-2	CHD6	CCCGGAAGCACTCCGCTCGGAGG	chr20	40081422	+	NM_032221
Epigenome	CHD6-3	CHD6	GCCCTACAGAAACGACGCTCGGG	chr20	40141626	-	NM_032221
Epigenome	CHD6-4	CHD6	GGGAGCGGGAGTTCCGGACATGG	chr20	40118510	-	NM_032221
Epigenome	CHD6-5	CHD6	GTCAAACATCTCGCGCTCGTAGG	chr20	40085993	+	NM_032221
Epigenome	CHD6-6	CHD6	TACAGAAACGACGCTCGGGAAGG	chr20	40141622	-	NM_032221
Epigenome	CHD6-7	CHD6	TCGCCCATCAATTCGCTCATAGG	chr20	40102147	+	NM_032221
Epigenome	CHD6-8	CHD6	TGACTCATGGCCGATTCAAGTGG	chr20	40080625	-	NM_032221
Epigenome	CHD6-9	CHD6	TGCCCTACAGAAACGACGCTCGG	chr20	40141627	-	NM_032221
Epigenome	CHD6-10	CHD6	TTGGTCTGCTTTCTCACGCGAGG	chr20	40081556	+	NM_032221
Epigenome	CHD7-1	CHD7	AGGATCGACGGCCGAGTAAGAGG	chr8	61749406	+	NM_017780
Epigenome	CHD7-2	CHD7	ATGGGAGTCAAGCTAGTCGTCGG	chr8	61735261	+	NM_017780
Epigenome	CHD7-3	CHD7	CGGCCGTCGATCCTTTCATATGG	chr8	61749385	-	NM_017780
Epigenome	CHD7-4	CHD7	GAGACGCGAGTCCGTTCCCAGGG	chr8	61654275	-	NM_017780
Epigenome	CHD7-5	CHD7	GGCCAGGTATCAGTCGTTCCTGG	chr8	61655469	-	NM_017780
Epigenome	CHD7-6	CHD7	GGCCGTCGATCCTTTCATATGGG	chr8	61749384	-	NM_017780
Epigenome	CHD7-7	CHD7	GGGAAAGGGAATTCCGAACCTGG	chr8	61735213	+	NM_017780
Epigenome	CHD7-8	CHD7	GTTAGCTTGACCACCGCCTTTGG	chr8	61743052	-	NM_017780
Epigenome	CHD7-9	CHD7	TAATGGTGTGGGTTCGACGTAGG	chr8	61750759	-	NM_017780
Epigenome	CHD7-10	CHD7	TGGTGTGGGTTCGACGTAGGAGG	chr8	61750756	-	NM_017780
Epigenome	CHD8-1	CHD8	AAGCTTCACGGAATTCTGTTAGG	chr14	21871801	+	NM_001170629,NM_020920
Epigenome	CHD8-2	CHD8	AATGGAAACACCTGGTCGAAGGG	chr14	21899169	+	NM_001170629
Epigenome	CHD8-3	CHD8	AGCTCTGCTCCTCATTCGGGGGG	chr14	21896309	-	NM_001170629,NM_020920
Epigenome	CHD8-4	CHD8	AGCTGCTTTACTGGTCGGCTGGG	chr14	21899077	+	NM_001170629
Epigenome	CHD8-5	CHD8	AGGACGAGTTGCCCAGCGTTCGG	chr14	21896155	-	NM_020920
Epigenome	CHD8-6	CHD8	CAGCTGCTTTACTGGTCGGCTGG	chr14	21899076	+	NM_001170629
Epigenome	CHD8-7	CHD8	CAGGCCATGGTTCGTTCAGCCGG	chr14	21871737	-	NM_001170629,NM_020920
Epigenome	CHD8-8	CHD8	CCAACTGATATTCCCGTAGCTGG	chr14	21876917	+	NM_001170629,NM_020920
Epigenome	CHD8-9	CHD8	CGTAGAGGTGGATAGGATATTGG	chr14	21881112	-	NM_020920
Epigenome	CHD8-10	CHD8	CGTCAAACTTGTATGCGCCTGGG	chr14	21875175	+	NM_001170629,NM_020920
Epigenome	CHD8-11	CHD8	GCGTCAAACTTGTATGCGCCTGG	chr14	21875174	+	NM_001170629,NM_020920
Epigenome	CHD8-12	CHD8	TGAATCGAAACGCATCACCCTGG	chr14	21897475	-	NM_020920
Epigenome	CHD8-13	CHD8	TTCTTACTGTGTACCCGGGCTGG	chr14	21871260	-	NM_001170629,NM_020920
Epigenome	CHD9-1	CHD9	ACCCACCAGCTCGGGTACACAGG	chr16	53283887	-	NM_025134
Epigenome	CHD9-2	CHD9	AGGTGCTTATGGTGCTATTATGG	chr16	53289573	+	NM_025134
Epigenome	CHD9-3	CHD9	CTTACCAAACGTCTTGTGTCAGG	chr16	53265684	-	NM_025134
Epigenome	CHD9-4	CHD9	GCAATACGAGATGTACTTCAGGG	chr16	53272485	+	NM_025134
Epigenome	CHD9-5	CHD9	GCGAAGTAAACTGCCGATCAAGG	chr16	53191311	-	NM_025134
Epigenome	CHD9-6	CHD9	GGCTAATCGTATAATATCAGAGG	chr16	53243533	+	NM_025134
Epigenome	CHD9-7	CHD9	GGGAGAGAGAATTTCGTACGTGG	chr16	53272406	+	NM_025134
Epigenome	CHD9-8	CHD9	TCGGCAGTTTACTTCGCATCTGG	chr16	53191329	+	NM_025134
Epigenome	CHD9-9	CHD9	TGTCTACTTCAACGTAGTCTGGG	chr16	53265356	-	NM_025134
Epigenome	CHD9-10	CHD9	TTCTAGGGGCGTATCATTCGAGG	chr16	53276763	+	NM_025134
Epigenome	CHRAC1-1	CHRAC1	ACTGCCGTGTCTGTAGGAATAGG	chr8	141524498	-	NM_017444
Epigenome	CHRAC1-2	CHRAC1	CAACGCCTCCTGGTTGATGCTGG	chr8	141521707	-	NM_017444
Epigenome	CHRAC1-3	CHRAC1	CGCTGCCTCTATCCCGCATCCGG	chr8	141521668	+	NM_017444
Epigenome	CHRAC1-4	CHRAC1	CGTGGGTAAAGACAAGGGCGGGG	chr8	141521630	+	NM_017444
Epigenome	CHRAC1-5	CHRAC1	CGTGGTCGTGGGTAAAGACAAGG	chr8	141521624	+	NM_017444
Epigenome	CHRAC1-6	CHRAC1	CTACAGACACGGCAGTGGAAAGG	chr8	141524517	+	NM_017444
Epigenome	CHRAC1-7	CHRAC1	CTTCATGATGACCCGGATGCGGG	chr8	141521668	-	NM_017444
Epigenome	CHRAC1-8	CHRAC1	GTCGTGGGTAAAGACAAGGGCGG	chr8	141521628	+	NM_017444
Epigenome	CHRAC1-9	CHRAC1	TATTCCTACAGACACGGCAGTGG	chr8	141524512	+	NM_017444
Epigenome	CHRAC1-10	CHRAC1	TCGTGGGTAAAGACAAGGGCGGG	chr8	141521629	+	NM_017444
Epigenome	CLOCK-1	CLOCK	AAATGAGCTCGATTGTTGACAGG	chr4	56348910	-	NM_001267843,NM_004898
Epigenome	CLOCK-2	CLOCK	AGATGCTAGTGAAATTCGACAGG	chr4	56342188	-	NM_001267843,NM_004898
Epigenome	CLOCK-3	CLOCK	AGGCTATGATTACTATCATGTGG	chr4	56322105	-	NM_001267843,NM_004898
Epigenome	CLOCK-4	CLOCK	ATTATAGGTTCCTGACTAAGGGG	chr4	56319944	-	NM_001267843,NM_004898
Epigenome	CLOCK-5	CLOCK	CATAGGTAGATGGCTCCTTTGGG	chr4	56325374	+	NM_001267843,NM_004898
Epigenome	CLOCK-6	CLOCK	CTAGTGAAATTCGACAGGACTGG	chr4	56342183	-	NM_001267843,NM_004898
Epigenome	CLOCK-7	CLOCK	GAACTATACAACGCACACATAGG	chr4	56325130	-	NM_001267843,NM_004898
Epigenome	CLOCK-8	CLOCK	GCTGAAAGACGACGAGAACTTGG	chr4	56319263	-	NM_001267843,NM_004898
Epigenome	CLOCK-9	CLOCK	GGCAAATACCCTATTATGGGTGG	chr4	56322161	+	NM_001267843,NM_004898
Epigenome	CLOCK-10	CLOCK	TTTAGGGCACCACCCATAATAGG	chr4	56322158	-	NM_001267843,NM_004898
Epigenome	CREBBP-1	CREBBP	ACCTGATCCCGCAGCTCTAAAGG	chr16	3828780	-	NM_001079846,NM_004380
Epigenome	CREBBP-2	CREBBP	ACTCAGCTCGCCCGGTTTCTCGG	chr16	3929853	-	NM_001079846,NM_004380
Epigenome	CREBBP-3	CREBBP	AGCTCTAAAGGATCGCCGCATGG	chr16	3828768	-	NM_001079846,NM_004380
Epigenome	CREBBP-4	CREBBP	CCGCAAATGACTGGTCACGCGGG	chr16	3900337	-	NM_001079846,NM_004380
Epigenome	CREBBP-5	CREBBP	CCGCGTGACCAGTCATTTGCGGG	chr16	3900350	+	NM_001079846,NM_004380
Epigenome	CREBBP-6	CREBBP	CCTAGAAGCACTGTATCGACAGG	chr16	3808916	-	NM_001079846,NM_004380
Epigenome	CREBBP-7	CREBBP	CCTCAGCCTCCGAACATGATGGG	chr16	3823890	-	NM_001079846,NM_004380
Epigenome	CREBBP-8	CREBBP	CGCGTGACCAGTCATTTGCGGGG	chr16	3900351	+	NM_001079846,NM_004380
Epigenome	CREBBP-9	CREBBP	GACGTCGTCCACGTACTGCCAGG	chr16	3807965	+	NM_001079846,NM_004380
Epigenome	CREBBP-10	CREBBP	TTGGAGCCATCGTTCATCAGTGG	chr16	3830873	+	NM_001079846,NM_004380
Epigenome	CXXC1-1	CXXC1	AGCAGTTGATGTCCGGTTTGCGG	chr18	47813134	+	NM_014593
Epigenome	CXXC1-2	CXXC1	AGGACAGCAAGTCCGAGAATGGG	chr18	47813171	-	NM_001101654,NM_014593
Epigenome	CXXC1-3	CXXC1	CCGACAGTACCACTCCCGGATGG	chr18	47812936	+	NM_001101654,NM_014593
Epigenome	CXXC1-4	CXXC1	CGATAGCGAATCTCTAGCTTGGG	chr18	47812614	+	NM_001101654,NM_014593
Epigenome	CXXC1-5	CXXC1	CTACTGCATCTGCCGCAAACCGG	chr18	47813134	-	NM_001101654,NM_014593
Epigenome	CXXC1-6	CXXC1	CTATCGGCACAAGAAGTCACGGG	chr18	47812585	-	NM_001101654
Epigenome	CXXC1-7	CXXC1	GATAGCGAATCTCTAGCTTGGGG	chr18	47812615	+	NM_001101654,NM_014593
Epigenome	CXXC1-8	CXXC1	GGCGCATCCGTGAAGATGAGGGG	chr18	47811512	-	NM_001101654,NM_014593
Epigenome	CXXC1-9	CXXC1	GGGCGCATCCGTGAAGATGAGGG	chr18	47811513	-	NM_001101654,NM_014593
Epigenome	CXXC1-10	CXXC1	GTACCACTCCCGGATGGCCTTGG	chr18	47812942	+	NM_001101654,NM_014593
Epigenome	CXXC1-11	CXXC1	TCGGGGGCCCCAACAAGATCCGG	chr18	47812163	-	NM_001101654,NM_014593
Epigenome	DAXX-1	DAXX	CACGATGATGCTGTTAGCGGTGG	chr6	33289693	+	NM_001141969
Epigenome	DAXX-2	DAXX	CCTGATGCCCACATCTCGGAAGG	chr6	33288600	+	NM_001141970,NM_001254717
Epigenome	DAXX-3	DAXX	CCTTCGGGAAAACCGGAGTTTGG	chr6	33288311	-	NM_001141969,NM_001254717,NM_001350
Epigenome	DAXX-4	DAXX	CGAAGCACATCCCCATAGTCAGG	chr6	33288697	+	NM_001141969,NM_001141970,NM_001254717,NM_001350
Epigenome	DAXX-5	DAXX	CGCTAACAGCATCATCGTGCTGG	chr6	33289677	-	NM_001141970,NM_001350
Epigenome	DAXX-6	DAXX	GACCTCATCCAGCCGACTCATGG	chr6	33288300	+	NM_001141969,NM_001254717,NM_001350
Epigenome	DAXX-7	DAXX	GAGCAGCGCATCCCCTACCGTGG	chr6	33288775	-	NM_001141969,NM_001141970,NM_001254717,NM_001350
Epigenome	DAXX-8	DAXX	GAGTTTGGCCATGAGTCGGCTGG	chr6	33288296	-	NM_001141969,NM_001254717,NM_001350
Epigenome	DAXX-9	DAXX	GATGTTGCAGAACTCCGCCGAGG	chr6	33289245	+	NM_001141969,NM_001141970,NM_001254717,NM_001350
Epigenome	DAXX-10	DAXX	GCCTCGAGAGACGGTTTCTGAGG	chr6	33290643	-	NM_001141970
Epigenome	DAXX-11	DAXX	GGGTAGCGGGTGCCACGGTAGGG	chr6	33288775	+	NM_001141969,NM_001141970,NM_001254717,NM_001350
Epigenome	DAXX-12	DAXX	GGTTCTGAGAATTGCGGCGAGGG	chr6	33290668	-	NM_001141970
Epigenome	DAXX-13	DAXX	GTAAGCTGATCCGCCTCTTTGGG	chr6	33288846	-	NM_001141969,NM_001141970,NM_001254717,NM_001350
Epigenome	DAXX-14	DAXX	TCCTGCAGGTATGCGGAGTCTGG	chr6	33288895	+	NM_001141969,NM_001141970,NM_001254717,NM_001350
Epigenome	DEK-1	DEK	CGAAATGCCCGGTCCCAGAGAGG	chr6	18264133	-	NM_001134709,NM_003472
Epigenome	DEK-2	DEK	GAGAAAGAACCCGAAATGCCCGG	chr6	18264144	-	NM_001134709,NM_003472
Epigenome	DEK-3	DEK	GAGCCATTTACAATTGCACAAGG	chr6	18258539	-	NM_003472
Epigenome	DEK-4	DEK	GTGTAGATTTCTAAGTTCATCGG	chr6	18258228	+	NM_001134709,NM_003472
Epigenome	DEK-5	DEK	GTTCTTTCTCGGACGCGGGCTGG	chr6	18264169	+	NM_001134709,NM_003472
Epigenome	DEK-6	DEK	TAAAAAGGTCTTACAGTGCCTGG	chr6	18258187	+	NM_001134709
Epigenome	DEK-7	DEK	TCGGGTTCTTTCTCGGACGCGGG	chr6	18264165	+	NM_001134709,NM_003472
Epigenome	DEK-8	DEK	TCTAGAAAAGAGTCTCATCGTGG	chr6	18258624	-	NM_003472
Epigenome	DEK-9	DEK	TCTCTGGGACCGGGCATTTCGGG	chr6	18264147	+	NM_001134709,NM_003472
Epigenome	DEK-10	DEK	TTCGGGTTCTTTCTCGGACGCGG	chr6	18264164	+	NM_001134709,NM_003472
Epigenome	DEK-11	DEK	TTCTTTCTCGGACGCGGGCTGGG	chr6	18264170	+	NM_001134709,NM_003472
Epigenome	DEK-12	DEK	TTGATCCTCACTTTGCCAGAAGG	chr6	18255968	+	NM_001134709
Epigenome	DIDO1-1	DIDO1	ACCTCCGATAGTGACAGCGATGG	chr20	61542497	-	NM_001193369,NM_001193370,NM_022105,NM_033081,NM_080796,NM_080797
Epigenome	DIDO1-2	DIDO1	ATCGCCAAGCGAGAGGGCGCAGG	chr20	61542848	-	NM_022105,NM_080796
Epigenome	DIDO1-3	DIDO1	CAAAGGCGACCCGAGCAATGAGG	chr20	61542939	-	NM_001193369,NM_001193370,NM_022105,NM_033081,NM_080796,NM_080797
Epigenome	DIDO1-4	DIDO1	CACTATCGGAGGTGTCATCGTGG	chr20	61542519	+	NM_001193369,NM_001193370,NM_022105,NM_033081,NM_080796,NM_080797
Epigenome	DIDO1-5	DIDO1	CAGGAGCCCGAGAACGATCAGGG	chr20	61542299	-	NM_001193369,NM_001193370,NM_022105,NM_033081,NM_080796,NM_080797
Epigenome	DIDO1-6	DIDO1	CCTGCCGCGGCGCCGCGCAATGG	chr20	61542724	+	NM_001193369,NM_001193370,NM_022105,NM_033081,NM_080796,NM_080797
Epigenome	DIDO1-7	DIDO1	CGAGTGCTTCACTCCGCGCAGGG	chr20	61537367	+	NM_001193369,NM_001193370,NM_033081,NM_080797
Epigenome	DIDO1-8	DIDO1	CGCGGCGCCGCGCAATGGTCAGG	chr20	61542729	+	NM_001193369,NM_001193370,NM_022105,NM_033081,NM_080796,NM_080797
Epigenome	DIDO1-9	DIDO1	CTGACCATTGCGCGGCGCCGCGG	chr20	61542716	-	NM_022105,NM_080796
Epigenome	DIDO1-10	DIDO1	GACCACTATCGCCAAGCGAGAGG	chr20	61542855	-	NM_001193370,NM_022105,NM_080796,NM_080797
Epigenome	DIDO1-11	DIDO1	GCCCCTCCAGGCTCCGCGGTGGG	chr20	61528269	-	NM_001193369,NM_001193370,NM_033081,NM_080797
Epigenome	DIDO1-12	DIDO1	GGGTCGTAACCCTCACATTCAGG	chr20	61542185	+	NM_022105,NM_080796
Epigenome	DIDO1-13	DIDO1	TTGTGATCGCTCGCCCACGACGG	chr20	61537315	+	NM_001193369,NM_001193370,NM_033081,NM_080797
Epigenome	DIDO1-14	DIDO1	TTTCCTCACGCAGAACACGATGG	chr20	61526504	+	NM_001193369,NM_033081
Epigenome	DMAP1-1	DMAP1	CCTCCGCTGCACGTCGCCAGTGG	chr1	44680518	-	NM_001034023,NM_001034024,NM_019100
Epigenome	DMAP1-2	DMAP1	CCTTCACTGTACGGTATCCCTGG	chr1	44680413	-	NM_001034023,NM_001034024,NM_019100
Epigenome	DMAP1-3	DMAP1	CTCTCAGGCGCGATGGCTACGGG	chr1	44679431	+	NM_001034023,NM_001034024,NM_019100
Epigenome	DMAP1-4	DMAP1	CTTCCACTGGCGACGTGCAGCGG	chr1	44680527	+	NM_001034023,NM_001034024,NM_019100
Epigenome	DMAP1-5	DMAP1	GCCTGGCACAGCCCGCACGTTGG	chr1	44684320	-	NM_001034023,NM_001034024,NM_019100
Epigenome	DMAP1-6	DMAP1	GGCTACGGGCGCGGATGTACGGG	chr1	44679445	+	NM_001034023,NM_001034024,NM_019100
Epigenome	DMAP1-7	DMAP1	TCCGTCCTTGCGGGCCGGGTTGG	chr1	44680484	-	NM_001034023,NM_001034024,NM_019100
Epigenome	DMAP1-8	DMAP1	TGGCTACGGGCGCGGATGTACGG	chr1	44679444	+	NM_001034023,NM_001034024,NM_019100
Epigenome	DMAP1-9	DMAP1	TGGGCACGAACGACGGCGGAAGG	chr1	44684384	+	NM_001034023,NM_001034024,NM_019100
Epigenome	DMAP1-10	DMAP1	TTGATGCTGGGCACGAACGACGG	chr1	44684377	+	NM_001034023,NM_001034024,NM_019100
Epigenome	DNMT1-1	DNMT1	AGAAGTGAAGCCCGTAGAGTGGG	chr19	10291114	-	NM_001130823,NM_001379
Epigenome	DNMT1-2	DNMT1	AGAGCTGTACGTACCGCGTCTGG	chr19	10270521	+	NM_001130823,NM_001379
Epigenome	DNMT1-3	DNMT1	AGCAGGCTTGCCAAGAGCGGAGG	chr19	10262430	-	NM_001130823,NM_001379
Epigenome	DNMT1-4	DNMT1	CCACAAACTGCGCGTGTCGCAGG	chr19	10265391	+	NM_001130823,NM_001379
Epigenome	DNMT1-5	DNMT1	CCGAGTATGCGCCCATATTTGGG	chr19	10265682	-	NM_001130823,NM_001379
Epigenome	DNMT1-6	DNMT1	CGAAGAAAGTATCGAAGATCTGG	chr19	10265060	+	NM_001130823,NM_001379
Epigenome	DNMT1-7	DNMT1	CTGTGAAGCGGTTCAAGTTGAGG	chr19	10265424	+	NM_001130823,NM_001379
Epigenome	DNMT1-8	DNMT1	GCTGTACGTACCGCGTCTGGTGG	chr19	10270524	+	NM_001130823,NM_001379
Epigenome	DNMT1-9	DNMT1	GGACCTGATCAACAAGATCGAGG	chr19	10265585	-	NM_001130823,NM_001379
Epigenome	DNMT1-10	DNMT1	TCCTGAGGTTTCCGTTTGGCAGG	chr19	10286288	+	NM_001130823,NM_001379
Epigenome	DNMT3A-1	DNMT3A	ACCTTCCGTGCCGTGGTGCTGGG	chr2	25523059	+	NM_175630
Epigenome	DNMT3A-2	DNMT3A	AGAGCCCGCTGCTCACCTTTCGG	chr2	25536783	+	NM_175630
Epigenome	DNMT3A-3	DNMT3A	AGGATGTGACACTCACCGGGGGG	chr2	25523009	+	NM_175630
Epigenome	DNMT3A-4	DNMT3A	CACCTTCCGTGCCGTGGTGCTGG	chr2	25523058	+	NM_175630
Epigenome	DNMT3A-5	DNMT3A	CAGAAGTGCCGGAACATTGAGGG	chr2	25468893	-	NM_153759
Epigenome	DNMT3A-6	DNMT3A	CATGGGCTGCTTGTTGTACGTGG	chr2	25469967	+	NM_022552,NM_153759,NM_175629
Epigenome	DNMT3A-7	DNMT3A	CCGCCCCACCTTCCGTGCCGTGG	chr2	25523052	+	NM_175630
Epigenome	DNMT3A-8	DNMT3A	CCTGAAAGACGAGTGTGATACGG	chr2	25472530	-	NM_153759
Epigenome	DNMT3A-9	DNMT3A	CGATGACGAGCCAGAGTACGAGG	chr2	25470910	-	NM_022552,NM_153759,NM_175629
Epigenome	DNMT3A-10	DNMT3A	CGTCCAGGAACCTACCCATAAGG	chr2	25475065	+	NM_153759
Epigenome	DNMT3A-11	DNMT3A	GAGATCACCGCAGGGTCCTTTGG	chr2	25505557	+	NM_175629,NM_175630
Epigenome	DNMT3A-12	DNMT3A	GCAGAAGTGCCGGAACATTGAGG	chr2	25468894	-	NM_153759
Epigenome	DNMT3A-13	DNMT3A	GCGTACCAGTACGACGACGACGG	chr2	25467486	-	NM_153759
Epigenome	DNMT3A-14	DNMT3A	GGAAAGCGGTGACACGCCAAAGG	chr2	25505561	-	NM_022552,NM_175629,NM_175630
Epigenome	DNMT3A-15	DNMT3A	GGGGACTTGGAGATCACCGCAGG	chr2	25505548	+	NM_022552,NM_175629,NM_175630
Epigenome	DNMT3A-16	DNMT3A	GGTAGCCGTCGTCGTCGTACTGG	chr2	25467493	+	NM_153759
Epigenome	DNMT3A-17	DNMT3A	TCCGTCAGCGGCCCATGCCGAGG	chr2	25497893	-	NM_022552,NM_175629
Epigenome	DNMT3A-18	DNMT3A	TCGGCATGGGCCGCTGACGGAGG	chr2	25497907	+	NM_022552,NM_175629
Epigenome	DNMT3A-19	DNMT3A	TGACACGCCAAAGGACCCTGCGG	chr2	25505552	-	NM_175630
Epigenome	DNMT3A-20	DNMT3A	TGCGCTTGCTGATGTAGTAGGGG	chr2	25497862	+	NM_022552,NM_175629
Epigenome	DNMT3A-21	DNMT3A	TGGCGCTCCTCCTTGCCACGCGG	chr2	25523086	+	NM_175630
Epigenome	DNMT3A-22	DNMT3A	TGGGTCATGTGGTTCGGAGACGG	chr2	25470478	-	NM_022552,NM_153759,NM_175629
Epigenome	DNMT3A-23	DNMT3A	TGTCACTCTCATCGCTGTCGTGG	chr2	25469602	+	NM_022552,NM_153759,NM_175629
Epigenome	DNMT3A-24	DNMT3A	TTGCGCTTGCTGATGTAGTAGGG	chr2	25497861	+	NM_022552
Epigenome	DNMT3B-1	DNMT3B	AAGACTCGATCCTCGTCAACGGG	chr20	31368199	+	NM_001207055,NM_001207056,NM_006892,NM_175848,NM_175849,NM_175850
Epigenome	DNMT3B-2	DNMT3B	AGACTCGATCCTCGTCAACGGGG	chr20	31368200	+	NM_001207055,NM_001207056,NM_006892,NM_175848,NM_175849,NM_175850
Epigenome	DNMT3B-3	DNMT3B	AGAGTCGCGAGCTTGATCTTCGG	chr20	31369165	-	NM_001207055,NM_001207056
Epigenome	DNMT3B-4	DNMT3B	ATCCGCACCCCGGAGATCAGAGG	chr20	31368267	+	NM_001207055,NM_001207056
Epigenome	DNMT3B-5	DNMT3B	CCGGCAGGGCCGCAACCATGTGG	chr20	31374396	+	NM_006892,NM_175848,NM_175849,NM_175850
Epigenome	DNMT3B-6	DNMT3B	CCGGGGTGCGGATAGCCTCCAGG	chr20	31368245	-	NM_001207055,NM_001207056,NM_006892,NM_175848,NM_175849,NM_175850
Epigenome	DNMT3B-7	DNMT3B	CCTTCCCCACGTTCCACCCGAGG	chr20	31374373	+	NM_006892,NM_175848,NM_175849,NM_175850
Epigenome	DNMT3B-8	DNMT3B	GCCAGACATAGCCTGTCGCTTGG	chr20	31376759	-	NM_001207055,NM_001207056,NM_006892,NM_175848,NM_175849,NM_175850
Epigenome	DNMT3B-9	DNMT3B	GCCGGCCTCGGGTGGAACGTGGG	chr20	31374366	-	NM_006892,NM_175848,NM_175849,NM_175850
Epigenome	DNMT3B-10	DNMT3B	TATAACAACGGCAAAGACCGAGG	chr20	31383315	+	NM_001207055,NM_001207056
Epigenome	DNMT3B-11	DNMT3B	TCCTGGGCTAGGCGGGCGTAGGG	chr20	31375167	-	NM_001207055,NM_001207056,NM_006892,NM_175848,NM_175849,NM_175850
Epigenome	DNMT3B-12	DNMT3B	TGCTGTTGCCCGCCGTCTCAGGG	chr20	31375042	-	NM_001207055,NM_001207056,NM_006892,NM_175848,NM_175849,NM_175850
Epigenome	DNMT3B-13	DNMT3B	TGGCGATGGCAAGTTCTCCGAGG	chr20	31376814	+	NM_001207055,NM_001207056,NM_006892,NM_175848,NM_175849,NM_175850
Epigenome	DNMT3L-1	DNMT3L	AGCTCCGTTTCACCCGGGACAGG	chr21	45681047	-	NM_013369
Epigenome	DNMT3L-2	DNMT3L	AGGGATCTGCGCCCCATGTAAGG	chr21	45679519	-	NM_013369,NM_175867
Epigenome	DNMT3L-3	DNMT3L	CGTCATCGTCGTACAGGAAGAGG	chr21	45679410	+	NM_013369,NM_175867
Epigenome	DNMT3L-4	DNMT3L	CTCTTCCTGTACGACGATGACGG	chr21	45679397	-	NM_013369,NM_175867
Epigenome	DNMT3L-5	DNMT3L	GGCCTTCTACGACCGAGAGTCGG	chr21	45678410	-	NM_013369,NM_175867
Epigenome	DNMT3L-6	DNMT3L	GGTACCCGTCATCGTCGTACAGG	chr21	45679404	+	NM_013369,NM_175867
Epigenome	DNMT3L-7	DNMT3L	GTCATCGTCGTACAGGAAGAGGG	chr21	45679411	+	NM_175867
Epigenome	DNMT3L-8	DNMT3L	TACCGACTCTCGGTCGTAGAAGG	chr21	45678420	+	NM_013369,NM_175867
Epigenome	DNMT3L-9	DNMT3L	TCGCCTCACCGGGTGCAATCAGG	chr21	45679328	+	NM_013369,NM_175867
Epigenome	DNMT3L-10	DNMT3L	TCTACGACCGAGAGTCGGTAAGG	chr21	45678405	-	NM_013369,NM_175867
Epigenome	DNMT3L-11	DNMT3L	TCTTCCTGTACGACGATGACGGG	chr21	45679396	-	NM_013369,NM_175867
Epigenome	DOT1L-1	DOT1L	AAGATGGCTGGCCGCAAGCGCGG	chr19	2210733	+	NM_032482
Epigenome	DOT1L-2	DOT1L	AGGGCTCGGTGTCGTGGACGGGG	chr19	2207632	+	NM_032482
Epigenome	DOT1L-3	DOT1L	CTCACCTCCGCATACTTGGCCGG	chr19	2193770	-	NM_032482
Epigenome	DOT1L-4	DOT1L	CTGAGACTGAAGTCGCCCGTGGG	chr19	2164219	+	NM_032482
Epigenome	DOT1L-5	DOT1L	GGCGTGTTCTGCTTCGACGAAGG	chr19	2216546	-	NM_032482
Epigenome	DOT1L-6	DOT1L	GGGAGCGAATCGCCAACACGAGG	chr19	2199934	+	NM_032482
Epigenome	DOT1L-7	DOT1L	GTCCACAAACAGGTCGTCGTCGG	chr19	2191212	-	NM_032482
Epigenome	DOT1L-8	DOT1L	TCAGCTCAAGGCTCGCTGCGAGG	chr19	2214483	+	NM_032482
Epigenome	DOT1L-9	DOT1L	TGAGACTGAAGTCGCCCGTGGGG	chr19	2164220	+	NM_032482
Epigenome	DOT1L-10	DOT1L	TGTTCTGCTTCGACGAAGGCCGG	chr19	2216542	-	NM_032482
Epigenome	DPF1-1	DPF1	AACGGTATAAGAACCGGCCGGGG	chr19	38708205	-	NM_001135156
Epigenome	DPF1-2	DPF1	AAGCGGTGTCCTGGCGTTTCCGG	chr19	38708491	+	NM_001135156
Epigenome	DPF1-3	DPF1	ACACGTACCCCGCCCGCTGTTGG	chr19	38713066	-	NM_001135155,NM_001135156,NM_004647
Epigenome	DPF1-4	DPF1	AGGCCCTGCGAGTACAAGATCGG	chr19	38713001	-	NM_001135155,NM_001135156,NM_004647
Epigenome	DPF1-5	DPF1	CCTGCGAGTACAAGATCGGTGGG	chr19	38712997	-	NM_001135155,NM_001135156,NM_004647
Epigenome	DPF1-6	DPF1	CGCCGGGTCGGTCCTCCCAGCGG	chr19	38714833	+	NM_001135155,NM_004647
Epigenome	DPF1-7	DPF1	GAAACGGTATAAGAACCGGCCGG	chr19	38708207	-	NM_001135156
Epigenome	DPF1-8	DPF1	GCAGGCTGCGCTCGGCGCACAGG	chr19	38713286	+	NM_001135155,NM_004647
Epigenome	DPF1-9	DPF1	GCTGGGAGGACCGACCCGGCGGG	chr19	38714819	-	NM_001135155,NM_004647
Epigenome	DPF1-10	DPF1	GGATGGAGAAGACCCACCGCGGG	chr19	38713197	-	NM_001135155,NM_001135156,NM_004647
Epigenome	DPF1-11	DPF1	GGGTACGTGTAAATCTGTCCCGG	chr19	38713091	+	NM_001135155,NM_001135156,NM_004647
Epigenome	DPF1-12	DPF1	GGTACGTGTAAATCTGTCCCGGG	chr19	38713092	+	NM_001135156
Epigenome	DPF1-13	DPF1	GTTTCCGCATGACCTCGAGGTGG	chr19	38709268	-	NM_001135155,NM_001135156,NM_004647
Epigenome	DPF1-14	DPF1	TCAGCGCCCGCCCGACCGCTGGG	chr19	38714836	-	NM_001135155,NM_004647
Epigenome	DPF2-1	DPF2	AAGAAGATACTCCCAAGCGTCGG	chr11	65111285	+	NM_006268
Epigenome	DPF2-2	DPF2	AAGGAAAGTCGTGGATCCTCAGG	chr11	65108510	-	NM_006268
Epigenome	DPF2-3	DPF2	AGAAGATACTCCCAAGCGTCGGG	chr11	65111286	+	NM_006268
Epigenome	DPF2-4	DPF2	CGCGCTCGACTGTTGGTCACAGG	chr11	65109012	-	NM_006268
Epigenome	DPF2-5	DPF2	GAAAGTCGTGGATCCTCAGGGGG	chr11	65108507	-	NM_006268
Epigenome	DPF2-6	DPF2	GAAGATACTCCCAAGCGTCGGGG	chr11	65111287	+	NM_006268
Epigenome	DPF2-7	DPF2	GACCAACAGTCGAGCGCGAAAGG	chr11	65109029	+	NM_006268
Epigenome	DPF2-8	DPF2	GTAGGAGTACAGCTGTCCGGAGG	chr11	65108448	-	NM_006268
Epigenome	DPF2-9	DPF2	TACCTTTCGCGCTCGACTGTTGG	chr11	65109019	-	NM_006268
Epigenome	DPF2-10	DPF2	TTCCCCTTTCCCCGACGCTTGGG	chr11	65111284	-	NM_006268
Epigenome	DPF3-1	DPF3	AACCCCCTCGCCACGGAGCAAGG	chr14	73198580	+	NM_012074
Epigenome	DPF3-2	DPF3	ACAGCCGTGAGTTGTAACTCCGG	chr14	73238557	+	NM_012074
Epigenome	DPF3-3	DPF3	AGTCTTACTTACGCTTTCAGGGG	chr14	73360770	+	NM_012074
Epigenome	DPF3-4	DPF3	ATATTCCCAAGCGAAAGAACAGG	chr14	73190358	-	NM_012074
Epigenome	DPF3-5	DPF3	CAGCGTGCGTCTTCCCTTCCTGG	chr14	73238512	-	NM_012074
Epigenome	DPF3-6	DPF3	CGGCTGCTGGAGATAAAACCTGG	chr14	73219976	-	NM_012074
Epigenome	DPF3-7	DPF3	GTCTTACTTACGCTTTCAGGGGG	chr14	73360771	+	NM_012074
Epigenome	DPF3-8	DPF3	TAGTCTTACTTACGCTTTCAGGG	chr14	73360769	+	NM_012074
Epigenome	DPF3-9	DPF3	TCTAGTCCTGTTCTTTCGCTTGG	chr14	73190364	+	NM_012074
Epigenome	DPF3-10	DPF3	TTAGTCTTACTTACGCTTTCAGG	chr14	73360768	+	NM_012074
Epigenome	EHMT1-1	EHMT1	ACCAGGCCCACGACGGACTTCGG	chr9	140611619	-	NM_001145527,NM_024757
Epigenome	EHMT1-2	EHMT1	ACCATGCCGAAGTCCGTCGTGGG	chr9	140611625	+	NM_001145527,NM_024757
Epigenome	EHMT1-3	EHMT1	CAACACACTAACTCGGATAGCGG	chr9	140611264	+	NM_001145527,NM_024757
Epigenome	EHMT1-4	EHMT1	CGCCGACGTCAAGGTCCACAGGG	chr9	140611594	+	NM_001145527
Epigenome	EHMT1-5	EHMT1	CTAACAGGCAGTTCCGGCGAGGG	chr9	140605429	+	NM_001145527,NM_024757
Epigenome	EHMT1-6	EHMT1	CTAACTCGGATAGCGGAAAATGG	chr9	140611271	+	NM_001145527,NM_024757
Epigenome	EHMT1-7	EHMT1	CTCGAGGAGGACGACGGCCATGG	chr9	140638455	+	NM_001145527
Epigenome	EHMT1-8	EHMT1	GACCATGCCGAAGTCCGTCGTGG	chr9	140611624	+	NM_001145527,NM_024757
Epigenome	EHMT1-9	EHMT1	GACCTTGACGTCGGCGCCAGGGG	chr9	140611575	-	NM_001145527,NM_024757
Epigenome	EHMT1-10	EHMT1	GTGGTGATCTCTCGACTCTTCGG	chr9	140657209	-	NM_024757
Epigenome	EHMT1-11	EHMT1	TAACTCGGATAGCGGAAAATGGG	chr9	140611272	+	NM_001145527,NM_024757
Epigenome	EHMT1-12	EHMT1	TTTAGCTATCGTCACCTCTTTGG	chr9	140671193	-	NM_024757
Epigenome	EHMT2-1	EHMT2	AGATTGACCGCATCAGCGAGAGG	chr6	31856423	-	NM_006709,NM_025256
Epigenome	EHMT2-2	EHMT2	CGCTTGCGCCGTTTCCGAGACGG	chr6	31857051	+	NM_006709,NM_025256
Epigenome	EHMT2-3	EHMT2	CGGGCCAAGATGTCAATGACAGG	chr6	31864220	-	NM_006709,NM_025256
Epigenome	EHMT2-4	EHMT2	CTACTCTGTGGATGAGCGCGTGG	chr6	31860203	-	NM_006709,NM_025256
Epigenome	EHMT2-5	EHMT2	GACGGGGTGACCCCACCGGCCGG	chr6	31855892	-	NM_006709
Epigenome	EHMT2-6	EHMT2	GCAGGGTTTCTTCACTACGAGGG	chr6	31864574	+	NM_025256
Epigenome	EHMT2-7	EHMT2	GGGTGAAGCCGTCTCGGAAACGG	chr6	31857047	-	NM_006709,NM_025256
Epigenome	EHMT2-8	EHMT2	GTCTCGGAAACGGCGCAAGCGGG	chr6	31857037	-	NM_006709,NM_025256
Epigenome	EHMT2-9	EHMT2	TCGCTGATGCGGTCAATCTTGGG	chr6	31856439	+	NM_006709,NM_025256
Epigenome	EHMT2-10	EHMT2	TGCTCTCCCGGGGACATCCTGGG	chr6	31855852	+	NM_006709,NM_025256
Epigenome	EHMT2-11	EHMT2	TTCCCCATGCCCTCGCATCCGGG	chr6	31855731	+	NM_006709,NM_025256
Epigenome	ELP3-1	ELP3	ACCCCACTAGCAGTTCTGATGGG	chr8	27957468	-	NM_018091
Epigenome	ELP3-2	ELP3	ACTGATTGAAGCCCACGAGCAGG	chr8	27954808	+	NM_018091
Epigenome	ELP3-3	ELP3	ATAGCCAGTGTAAGACTGGGTGG	chr8	27965473	-	NM_018091
Epigenome	ELP3-4	ELP3	CCTCATAGCCAGTGTAAGACTGG	chr8	27965477	-	NM_018091
Epigenome	ELP3-5	ELP3	CGATGTCTTTCCCCTGCTCGTGG	chr8	27954808	-	NM_018091
Epigenome	ELP3-6	ELP3	CGGATAGCTCTCATGGAGGTTGG	chr8	27967892	-	NM_018091
Epigenome	ELP3-7	ELP3	CGGCAGCAATGATATCCACCAGG	chr8	27957398	-	NM_018091
Epigenome	ELP3-8	ELP3	CTGATTGAAGCCCACGAGCAGGG	chr8	27954809	+	NM_018091
Epigenome	ELP3-9	ELP3	GACTGCCTCGTAAATATTGTTGG	chr8	27970671	-	NM_018091
Epigenome	ELP3-10	ELP3	TCTGGCACGGATAGCTCTCATGG	chr8	27967899	-	NM_018091
Epigenome	EP300-1	EP300	ACACTGCCACGGATCATACTTGG	chr22	41542765	-	NM_001429
Epigenome	EP300-2	EP300	ACTGGAGCACCCGTTGGACTTGG	chr22	41527417	+	NM_001429
Epigenome	EP300-3	EP300	ATCGCTGGCGGACGCCGAGAGGG	chr22	41489078	-	NM_001429
Epigenome	EP300-4	EP300	ATTCTTCATTGTGCGACAGTGGG	chr22	41523689	-	NM_001429
Epigenome	EP300-5	EP300	CACTGCCACGGATCATACTTGGG	chr22	41542764	-	NM_001429
Epigenome	EP300-6	EP300	CATTCTTCATTGTGCGACAGTGG	chr22	41523690	-	NM_001429
Epigenome	EP300-7	EP300	CTGTCAGAATTGCTGCGATCTGG	chr22	41513354	+	NM_001429
Epigenome	EP300-8	EP300	GTACGACTAGGTACAGGCGAGGG	chr22	41545884	-	NM_001429
Epigenome	EP300-9	EP300	GTGGGGGTACGACTAGGTACAGG	chr22	41545890	-	NM_001429
Epigenome	EP300-10	EP300	TCAGATGCCGACACAACCCCAGG	chr22	41527560	+	NM_001429
Epigenome	EP400-1	EP400	AAGAGGCCTCGCCTTGAAGTGGG	chr12	132466059	+	NM_015409
Epigenome	EP400-2	EP400	AGCGTGGGCCCTGTCGTCGGGGG	chr12	132445413	+	NM_015409
Epigenome	EP400-3	EP400	ATCTGAGGTTATCAATGACGAGG	chr12	132446495	+	NM_015409
Epigenome	EP400-4	EP400	CAACTAATGCCGACCGCACAAGG	chr12	132466137	+	NM_015409
Epigenome	EP400-5	EP400	CAGGATAACGTCCTCGTATAAGG	chr12	132498433	-	NM_015409
Epigenome	EP400-6	EP400	CCGCCTTCACACGAGTGCGCTGG	chr12	132497638	+	NM_015409
Epigenome	EP400-7	EP400	GACAAAGTGCCCGCTCTTCAAGG	chr12	132502096	-	NM_015409
Epigenome	EP400-8	EP400	GCCGGGGCTCGACGAGCCCAGGG	chr12	132502163	-	NM_015409
Epigenome	EP400-9	EP400	TAAAGGATTTGACGCATTACAGG	chr12	132475985	+	NM_015409
Epigenome	EP400-10	EP400	TCACCAGCTCGTTAGAACTGTGG	chr12	132474519	+	NM_015409
Epigenome	EPC1-1	EPC1	AAGCCTCACTTAGACCAAACTGG	chr10	32575756	-	NM_001272019
Epigenome	EPC1-2	EPC1	ACGAATACGCCTCGATAAACAGG	chr10	32635741	-	NM_001272004,NM_025209
Epigenome	EPC1-3	EPC1	CCATCTTTAGGACTAGTCCAAGG	chr10	32575738	+	NM_001272019
Epigenome	EPC1-4	EPC1	CCGATCTTATCCGACCGAAACGG	chr10	32576175	-	NM_001272004,NM_001272019,NM_025209
Epigenome	EPC1-5	EPC1	CCGTTTCGGTCGGATAAGATCGG	chr10	32576187	+	NM_001272004,NM_001272019,NM_025209
Epigenome	EPC1-6	EPC1	CGAATACGCCTCGATAAACAGGG	chr10	32635740	-	NM_001272004,NM_025209
Epigenome	EPC1-7	EPC1	CGCCTTCTAAAAGCCACATAAGG	chr10	32581958	+	NM_001272019
Epigenome	EPC1-8	EPC1	GAGGCGTATTCGTGCAGGTCGGG	chr10	32635763	+	NM_025209
Epigenome	EPC1-9	EPC1	GCAGCAGGACTCGTCTGTTGGGG	chr10	32576116	+	NM_001272004,NM_001272019,NM_025209
Epigenome	EPC1-10	EPC1	GGCAGACGATGGTAAGACTTTGG	chr10	32576148	+	NM_001272019
Epigenome	EPC1-11	EPC1	GTAAACTGTCGTTTCGGGCGCGG	chr10	32635822	-	NM_001272004,NM_025209
Epigenome	EPC1-12	EPC1	TAAACTGTCGTTTCGGGCGCGGG	chr10	32635821	-	NM_001272004,NM_025209
Epigenome	EPC1-13	EPC1	TATAATTTGGGCGACTACAATGG	chr10	32580232	-	NM_001272004,NM_001272019,NM_025209
Epigenome	EPC1-14	EPC1	TATGGTTATACCGGTCCCAGAGG	chr10	32594783	-	NM_001272004,NM_001272019
Epigenome	EPC1-15	EPC1	TCTTCCTTCTCCATTCCGGTGGG	chr10	32635715	+	NM_001272004,NM_025209
Epigenome	EPC1-16	EPC1	TGCAGCAGGACTCGTCTGTTGGG	chr10	32576115	+	NM_001272019
Epigenome	EPC2-1	EPC2	AAGCCGCTGCCTATCTACCGCGG	chr2	149402646	+	NM_015630
Epigenome	EPC2-2	EPC2	ACGACTGCGTCTCCATCAACCGG	chr2	149402689	+	NM_015630
Epigenome	EPC2-3	EPC2	ATGTCCTTGCCGCGGTAGATAGG	chr2	149402643	-	NM_015630
Epigenome	EPC2-4	EPC2	CGACTGCGTCTCCATCAACCGGG	chr2	149402690	+	NM_015630
Epigenome	EPC2-5	EPC2	CGAGCAACCAGATTATGATATGG	chr2	149501224	+	NM_015630
Epigenome	EPC2-6	EPC2	CTGGGGCACGGCCCGGTTGATGG	chr2	149402689	-	NM_015630
Epigenome	EPC2-7	EPC2	GAGACGCAGTCGTTGAGATCAGG	chr2	149402667	-	NM_015630
Epigenome	EPC2-8	EPC2	GTAAACTCTCCTTCCGAGCGCGG	chr2	149402608	+	NM_015630
Epigenome	EPC2-9	EPC2	TAAACTCTCCTTCCGAGCGCGGG	chr2	149402609	+	NM_015630
Epigenome	EPC2-10	EPC2	TATTACAATCGCTTGTACAAAGG	chr2	149447899	+	NM_015630
Epigenome	EZH1-1	EZH1	AGCGCCGGCAAAAAAGTGTGTGG	chr17	40870516	+	NM_001991
Epigenome	EZH1-2	EZH1	AGCTGATCAATAACTATGATGGG	chr17	40874837	-	NM_001991
Epigenome	EZH1-3	EZH1	AGTCGTATTTAAAGCAGCGCCGG	chr17	40870501	+	NM_001991
Epigenome	EZH1-4	EZH1	CAGTGCACACCCAACATCGATGG	chr17	40870572	-	NM_001991
Epigenome	EZH1-5	EZH1	CCAAGTGCTCTGGTCGTCGCCGG	chr17	40865350	-	NM_001991
Epigenome	EZH1-6	EZH1	TAAACGGCTTCAGGCAAATATGG	chr17	40880856	-	NM_001991
Epigenome	EZH1-7	EZH1	TCACTAATCAGAACGGATCCAGG	chr17	40872454	+	NM_001991
Epigenome	EZH1-8	EZH1	TCGACAACTTAAACGGCTTCAGG	chr17	40880865	-	NM_001991
Epigenome	EZH1-9	EZH1	TCGATGTTGGGTGTGCACTGAGG	chr17	40870587	+	NM_001991
Epigenome	EZH1-10	EZH1	TGCGACTTCGACAACTTAAACGG	chr17	40880872	-	NM_001991
Epigenome	EZH2-1	EZH2	ACACGCTTCCGCCAACAAACTGG	chr7	148544352	+	NM_001203247,NM_001203248,NM_001203249,NM_004456,NM_152998
Epigenome	EZH2-2	EZH2	ACCCCACCAAAACGTCCAGGAGG	chr7	148515144	-	NM_001203247,NM_001203248,NM_001203249,NM_004456,NM_152998
Epigenome	EZH2-3	EZH2	AGCATTTGGTCCATCTATGTTGG	chr7	148523663	+	NM_001203249
Epigenome	EZH2-4	EZH2	CAGACGAGCTGATGAAGTAAAGG	chr7	148544278	-	NM_001203247,NM_001203248,NM_001203249,NM_004456,NM_152998
Epigenome	EZH2-5	EZH2	CGGAAATCTTAAACCAAGAATGG	chr7	148543633	-	NM_001203247,NM_001203248,NM_001203249,NM_004456,NM_152998
Epigenome	EZH2-6	EZH2	GAATGTACCCCCAACATAGATGG	chr7	148523661	-	NM_001203247,NM_001203248,NM_001203249,NM_004456,NM_152998
Epigenome	EZH2-7	EZH2	GAGCTCATTGCGCGGGACTAGGG	chr7	148543569	-	NM_001203247,NM_004456,NM_152998
Epigenome	EZH2-8	EZH2	GATCTGGAGGATCACCGAGATGG	chr7	148525836	-	NM_001203247,NM_001203248,NM_001203249,NM_004456,NM_152998
Epigenome	EZH2-9	EZH2	GCCCTTATCTGGAAACATTGAGG	chr7	148524296	+	NM_001203247,NM_001203248,NM_001203249,NM_004456,NM_152998
Epigenome	EZH2-10	EZH2	GGCTTCCCAATAACAGTAGCAGG	chr7	148515107	-	NM_001203247,NM_001203248,NM_004456,NM_152998
Epigenome	EZH2-11	EZH2	GTTCTTCCGCTTATAAGTGTTGG	chr7	148516759	+	NM_001203247,NM_001203248,NM_001203249,NM_004456,NM_152998
Epigenome	EZH2-12	EZH2	TCTATGTTGGGGGTACATTCAGG	chr7	148523676	+	NM_001203248,NM_001203249
Epigenome	FMR1-1	FMR1	ATCCTTATGTGCCGCCTCTTTGG	chrX	147011477	-	NM_001185075,NM_001185076,NM_001185081,NM_001185082,NM_002024
Epigenome	FMR1-2	FMR1	CAGCATATGTGCTCGCTTTGAGG	chrX	147011668	-	NM_001185075,NM_001185076,NM_001185081,NM_001185082,NM_002024
Epigenome	FMR1-3	FMR1	GACTTACCTACTAAGTTCCTTGG	chrX	147014272	-	NM_001185076,NM_001185082,NM_002024
Epigenome	FMR1-4	FMR1	GCACATCCAGCTTGATCTTATGG	chrX	147010289	-	NM_001185075,NM_001185076,NM_001185081,NM_001185082,NM_002024
Epigenome	FMR1-5	FMR1	GGTCTAGCTATTGGTACTCATGG	chrX	147014021	+	NM_001185075,NM_001185076,NM_001185081,NM_001185082,NM_002024
Epigenome	FMR1-6	FMR1	TACATTTGCCGTAAGTCTTCTGG	chrX	147010311	-	NM_001185075,NM_001185076,NM_001185081,NM_001185082,NM_002024
Epigenome	FMR1-7	FMR1	TACCTTGTAGAAAGCGCCATTGG	chrX	146993734	-	NM_001185075,NM_001185076,NM_001185081,NM_001185082,NM_002024
Epigenome	FMR1-8	FMR1	TATTATAACCTACAGGAGGTGGG	chrX	147007105	-	NM_001185075,NM_001185081
Epigenome	FMR1-9	FMR1	TCTTTATTATAACCTACAGGAGG	chrX	147007109	-	NM_001185075,NM_001185076,NM_001185081,NM_001185082,NM_002024
Epigenome	FMR1-10	FMR1	TGCCAAAGAGGCGGCACATAAGG	chrX	147011487	+	NM_001185075,NM_001185076,NM_001185081,NM_001185082,NM_002024
Epigenome	FMR1-11	FMR1	TTCTAGGTGTGCCAAAGAGGCGG	chrX	147011478	+	NM_001185075,NM_001185076,NM_001185081,NM_001185082,NM_002024
Epigenome	FXR1-1	FXR1	AACATTCAGAATCTACGGAGAGG	chr3	180669252	+	NM_001013438,NM_001013439,NM_005087
Epigenome	FXR1-2	FXR1	AGCTCAATGGCGGTAACTCCAGG	chr3	180669202	-	NM_001013438,NM_001013439
Epigenome	FXR1-3	FXR1	ATCTTCATCTAGCTCAATGGCGG	chr3	180669212	-	NM_001013438
Epigenome	FXR1-4	FXR1	CAAGAAATAGTGGACAAATCTGG	chr3	180675656	+	NM_001013439,NM_005087
Epigenome	FXR1-5	FXR1	CAGGTTCCTAGGAATCTCGTTGG	chr3	180671624	+	NM_001013439,NM_005087
Epigenome	FXR1-6	FXR1	GAGAGAAGATTTAATGGGCCTGG	chr3	180669147	+	NM_001013438,NM_001013439,NM_005087
Epigenome	FXR1-7	FXR1	GAGCTGACGGTGGAGGTTCGCGG	chr3	180630497	+	NM_001013438,NM_005087
Epigenome	FXR1-8	FXR1	GATTTAATGGGCCTGGCAATAGG	chr3	180669154	+	NM_001013438,NM_001013439,NM_005087
Epigenome	FXR1-9	FXR1	GCTAAAGTTCGGATGATGAAAGG	chr3	180665715	+	NM_001013438,NM_001013439,NM_005087
Epigenome	FXR1-10	FXR1	GGAGGTTCGCGGCTCTAACGGGG	chr3	180630508	+	NM_001013438,NM_005087
Epigenome	FXR1-11	FXR1	TAAATACTTACGTCTTCTCTGGG	chr3	180675710	-	NM_001013439
Epigenome	FXR1-12	FXR1	TACCATGTGTTCCTATTGCCAGG	chr3	180669153	-	NM_001013438,NM_001013439,NM_005087
Epigenome	FXR1-13	FXR1	TACCTACCAACGAGATTCCTAGG	chr3	180671618	-	NM_001013439,NM_005087
Epigenome	FXR1-14	FXR1	TGGAGGTTCGCGGCTCTAACGGG	chr3	180630507	+	NM_001013438
Epigenome	FXR2-1	FXR2	CAGCAGGCCCGAAAAGTACCTGG	chr17	7499202	-	NM_004860
Epigenome	FXR2-2	FXR2	CGAGGTGCGCGGCTCCAACGGGG	chr17	7517786	-	NM_004860
Epigenome	FXR2-3	FXR2	CGCACCTCGACGGGCAGTCCCGG	chr17	7517812	+	NM_004860
Epigenome	FXR2-4	FXR2	GGAGCCGGGACTGCCCGTCGAGG	chr17	7517804	-	NM_004860
Epigenome	FXR2-5	FXR2	GTCGAGGTGCGCGGCTCCAACGG	chr17	7517788	-	NM_004860
Epigenome	FXR2-6	FXR2	GTTCTTCCTTTAGACTCCCGAGG	chr17	7498071	-	NM_004860
Epigenome	FXR2-7	FXR2	GTTGGAGCCGCGCACCTCGACGG	chr17	7517802	+	NM_004860
Epigenome	FXR2-8	FXR2	TCGGGCCTGTCGGCAAGCCTCGG	chr17	7498066	+	NM_004860
Epigenome	FXR2-9	FXR2	TTGGAGCCGCGCACCTCGACGGG	chr17	7517803	+	NM_004860
Epigenome	FXR2-10	FXR2	TTGTTACCCTGGAGCGACTTCGG	chr17	7507160	-	NM_004860
Epigenome	GATAD2A-1	GATAD2A	ACCCCTCCCCCGCTTGTTCGGGG	chr19	19605150	+	NM_017660
Epigenome	GATAD2A-2	GATAD2A	CCGAAGAAGCATGCCGAACACGG	chr19	19576176	+	NM_017660
Epigenome	GATAD2A-3	GATAD2A	CCTGTGGGATGTTGACGAGCAGG	chr19	19607012	-	NM_017660
Epigenome	GATAD2A-4	GATAD2A	CTCGTTTCTGACTCCGTGTTCGG	chr19	19576177	-	NM_017660
Epigenome	GATAD2A-5	GATAD2A	CTGAGTGCCCCGAACAAGCGGGG	chr19	19605145	-	NM_017660
Epigenome	GATAD2A-6	GATAD2A	GTCAGAAACGAGCGCTTGAACGG	chr19	19576200	+	NM_017660
Epigenome	GATAD2A-7	GATAD2A	TCGGAGAGCACAATCACGTCAGG	chr19	19603151	-	NM_017660
Epigenome	GATAD2A-8	GATAD2A	TCGTCATGCCCCCACTCGTCAGG	chr19	19606680	+	NM_017660
Epigenome	GATAD2A-9	GATAD2A	TGCCCCGAACAAGCGGGGGAGGG	chr19	19605140	-	NM_017660
Epigenome	GATAD2A-10	GATAD2A	TGTTGGGAACATTGGCGACGCGG	chr19	19606985	-	NM_017660
Epigenome	GATAD2B-1	GATAD2B	AACGGATGACACTGTGACCCTGG	chr1	153790017	+	NM_020699
Epigenome	GATAD2B-2	GATAD2B	ACATGAGTTACCCACCAAACAGG	chr1	153800627	-	NM_020699
Epigenome	GATAD2B-3	GATAD2B	ACCGGTTGATAATTGATGGCGGG	chr1	153789863	+	NM_020699
Epigenome	GATAD2B-4	GATAD2B	ACGATTGGAAGAAGCCCGACTGG	chr1	153791328	-	NM_020699
Epigenome	GATAD2B-5	GATAD2B	ATGAGTGCTAGACGGAGGTATGG	chr1	153800488	-	NM_020699
Epigenome	GATAD2B-6	GATAD2B	CGTTGAGACATCAACATGTGTGG	chr1	153789974	+	NM_020699
Epigenome	GATAD2B-7	GATAD2B	GCAAAGCGACTCAAAATGGAGGG	chr1	153800722	-	NM_020699
Epigenome	GATAD2B-8	GATAD2B	GCTGAGGGATGAGCTACGATTGG	chr1	153791343	-	NM_020699
Epigenome	GATAD2B-9	GATAD2B	TCTTACCGGTTGATAATTGATGG	chr1	153789859	+	NM_020699
Epigenome	GATAD2B-10	GATAD2B	TGGATATGAGTGCTAGACGGAGG	chr1	153800493	-	NM_020699
Epigenome	GLYR1-1	GLYR1	AGCCAACCGCAAGCGAGGTAAGG	chr16	4873821	-	NM_032569
Epigenome	GLYR1-2	GLYR1	CCCGGAGTCTAGTACCGTGAAGG	chr16	4873880	-	NM_032569
Epigenome	GLYR1-3	GLYR1	CCGGAGTCTAGTACCGTGAAGGG	chr16	4873879	-	NM_032569
Epigenome	GLYR1-4	GLYR1	CCTTCACGGTACTAGACTCCGGG	chr16	4873892	+	NM_032569
Epigenome	GLYR1-5	GLYR1	CGACAGCATCTACCGCTTGCTGG	chr16	4882827	+	NM_032569
Epigenome	GLYR1-6	GLYR1	CGGAGTCTAGTACCGTGAAGGGG	chr16	4873878	-	NM_032569
Epigenome	GLYR1-7	GLYR1	CTCCTTACCTCGCTTGCGGTTGG	chr16	4873831	+	NM_032569
Epigenome	GLYR1-8	GLYR1	GCTTCCTGTCCGTAGGAAACTGG	chr16	4871452	-	NM_032569
Epigenome	GLYR1-9	GLYR1	GGTTGGCTGCCATTTAAACGCGG	chr16	4873848	+	NM_032569
Epigenome	GLYR1-10	GLYR1	TTTAAACGCGGCCATCGGTCCGG	chr16	4873860	+	NM_032569
Epigenome	GTF3C1-1	GTF3C1	ACATAGAGGCGCCTCTCGAAGGG	chr16	27503747	+	NM_001520
Epigenome	GTF3C1-2	GTF3C1	ACTCTCGATTAAGCGAAGATTGG	chr16	27514205	+	NM_001520
Epigenome	GTF3C1-3	GTF3C1	CGAACCATGACGTCGGTCCCTGG	chr16	27523221	+	NM_001520
Epigenome	GTF3C1-4	GTF3C1	GGGGATGTAGCGCATCCACGAGG	chr16	27506209	+	NM_001520
Epigenome	GTF3C1-5	GTF3C1	GTTGAGCGCAGAGGCACGAAAGG	chr16	27519960	-	NM_001520
Epigenome	GTF3C1-6	GTF3C1	GTTGTTGGACGAAGTCGCTCTGG	chr16	27561177	-	NM_001520
Epigenome	GTF3C1-7	GTF3C1	TGAAGTAGCAATGGACGCGCTGG	chr16	27561204	-	NM_001520
Epigenome	GTF3C1-8	GTF3C1	TGGCAGGGTGCCCGTAGATGAGG	chr16	27506732	+	NM_001520
Epigenome	GTF3C1-9	GTF3C1	TGTAGGTCGGGTCGCTCCCGAGG	chr16	27561020	+	NM_001520
Epigenome	GTF3C1-10	GTF3C1	TGTATGTCGACGATGCCTCGTGG	chr16	27506212	-	NM_001520
Epigenome	GTF3C4-1	GTF3C4	AAAACGGTAATATCGCCGTGTGG	chr9	135553865	+	NM_012204
Epigenome	GTF3C4-2	GTF3C4	AACAACGAATGCCGGGACGTTGG	chr9	135553816	+	NM_012204
Epigenome	GTF3C4-3	GTF3C4	ATCTGCGACGTGCACAACCCGGG	chr9	135546276	+	NM_012204
Epigenome	GTF3C4-4	GTF3C4	CACAGACACGCGGTGGTCCTCGG	chr9	135546208	-	NM_012204
Epigenome	GTF3C4-5	GTF3C4	CGACGTGCACAACCCGGGCCAGG	chr9	135546281	+	NM_012204
Epigenome	GTF3C4-6	GTF3C4	CGGGTGGGGCCCGCGGACGACGG	chr9	135546024	+	NM_012204
Epigenome	GTF3C4-7	GTF3C4	GCTCCCGCCGAGTCACCATGAGG	chr9	135546134	-	NM_012204
Epigenome	GTF3C4-8	GTF3C4	GGATAGGGTGTTCAACCCTGAGG	chr9	135553464	+	NM_012204
Epigenome	GTF3C4-9	GTF3C4	GGCGCAGGCCCGTCGTCCGCGGG	chr9	135546021	-	NM_012204
Epigenome	GTF3C4-10	GTF3C4	TCAAGCATAACAACGAATGCCGG	chr9	135553808	+	NM_012204
Epigenome	H1F0-1	H1F0	AGGGGCGGACGTGGAATTCTCGG	chr22	38201561	-	NM_005318
Epigenome	H1F0-2	H1F0	ATCAAGCGCCTGGTCACCACCGG	chr22	38201782	+	NM_005318
Epigenome	H1F0-3	H1F0	CGATCATGTCTGAATACTTGGGG	chr22	38201631	-	NM_005318
Epigenome	H1F0-4	H1F0	CGTGGAATTCTCGGTCATGGTGG	chr22	38201552	-	NM_005318
Epigenome	H1F0-5	H1F0	CTTCTGAATGGACTGGCGCGAGG	chr22	38201690	-	NM_005318
Epigenome	H1F0-6	H1F0	CTTCTTGGGTTCGTCGCTCTTGG	chr22	38201843	-	NM_005318
Epigenome	H1F0-7	H1F0	GAATTCCACGTCCGCCCCTGCGG	chr22	38201577	+	NM_005318
Epigenome	H1F0-8	H1F0	GGAGCCAGCGCGGTTCTTCTCGG	chr22	38201669	-	NM_005318
Epigenome	H1F0-9	H1F0	GGCTAGCCGGAAGGACCCCGAGG	chr22	38201822	-	NM_005318
Epigenome	H1F0-10	H1F0	GTTCGTCGCTCTTGGCTAGCCGG	chr22	38201835	-	NM_005318
Epigenome	H1FNT-1	H1FNT	AACTGTCGGGGGACCATCGAGGG	chr12	48723223	+	NM_181788
Epigenome	H1FNT-2	H1FNT	ACGCCGGCTACGAAGTGCGCAGG	chr12	48723345	+	NM_181788
Epigenome	H1FNT-3	H1FNT	CGACGCCGCCGGCTACTTCAGGG	chr12	48723433	+	NM_181788
Epigenome	H1FNT-4	H1FNT	CTTCCTGCGCACTTCGTAGCCGG	chr12	48723336	-	NM_181788
Epigenome	H1FNT-5	H1FNT	GCACTTCGTAGCCGGCGTTTCGG	chr12	48723328	-	NM_181788
Epigenome	H1FNT-6	H1FNT	GCCAGCGGAAAAAACTGTCGGGG	chr12	48723211	+	NM_181788
Epigenome	H1FNT-7	H1FNT	GCGACGCCGCCGGCTACTTCAGG	chr12	48723432	+	NM_181788
Epigenome	H1FNT-8	H1FNT	GGGCCCAGTGGCGAATCCCGAGG	chr12	48723170	+	NM_181788
Epigenome	H1FNT-9	H1FNT	GTGTCCTCGGGATTCGCCACTGG	chr12	48723162	-	NM_181788
Epigenome	H1FNT-10	H1FNT	TGTCCTCGGGATTCGCCACTGGG	chr12	48723161	-	NM_181788
Epigenome	H1FOO-1	H1FOO	AAGGAGGACCCTCCCAACGTGGG	chr3	129267972	+	NM_153833
Epigenome	H1FOO-2	H1FOO	AGCACCATGCGTAGCACCGGGGG	chr3	129266307	-	NM_153833
Epigenome	H1FOO-3	H1FOO	CACGGCGGTGTCCCACCAGGAGG	chr3	129266259	+	NM_153833
Epigenome	H1FOO-4	H1FOO	CCACCCCCCGGTGCTACGCATGG	chr3	129266315	+	NM_153833
Epigenome	H1FOO-5	H1FOO	CGAGGAGGGTGAGATGTCGCTGG	chr3	129262086	-	NM_153833
Epigenome	H1FOO-6	H1FOO	CTCTCCTGGGAGCCGTCGCGGGG	chr3	129267893	-	NM_153833
Epigenome	H1FOO-7	H1FOO	GCACCATGCGTAGCACCGGGGGG	chr3	129266306	-	NM_153833
Epigenome	H1FOO-8	H1FOO	GGTGGCGGCGTCCCACCGGGAGG	chr3	129266285	-	NM_153833
Epigenome	H1FOO-9	H1FOO	GTCGCGGGGGCCATCTTCCTGGG	chr3	129267879	-	NM_153833
Epigenome	H1FOO-10	H1FOO	TAGCTGCCACCGACGTGCCCCGG	chr3	129266357	-	NM_153833
Epigenome	H1FX-1	H1FX	AGTGACGACCGCCGAGGGAATGG	chr3	129034699	-	NM_006026
Epigenome	H1FX-2	H1FX	CCGTGGTTCGACCAGCAGAATGG	chr3	129034497	-	NM_006026
Epigenome	H1FX-3	H1FX	CCTGCCAGTGACGACCGCCGAGG	chr3	129034705	-	NM_006026
Epigenome	H1FX-4	H1FX	CGAGCGCAACGGCTCGTCGCTGG	chr3	129034549	-	NM_006026
Epigenome	H1FX-5	H1FX	CGTGGTTCGACCAGCAGAATGGG	chr3	129034496	-	NM_006026
Epigenome	H1FX-6	H1FX	CGTTGCGCTCGCCCAGCCTACGG	chr3	129034573	+	NM_006026
Epigenome	H1FX-7	H1FX	CTACCTCAAGTACTCGATCAAGG	chr3	129034468	-	NM_006026
Epigenome	H1FX-8	H1FX	CTGCCAGTGACGACCGCCGAGGG	chr3	129034704	-	NM_006026
Epigenome	H1FX-9	H1FX	CTTGATCGAGTACTTGAGGTAGG	chr3	129034481	+	NM_006026
Epigenome	H1FX-10	H1FX	GCTGGCCAAGATCTACACCGAGG	chr3	129034531	-	NM_006026
Epigenome	H2AFJ-1	H2AFJ	AGGCGAGAGGTGATCATGTCCGG	chr12	14927407	+	NM_177925
Epigenome	H2AFJ-2	H2AFJ	AGGTGATCATGTCCGGTCGCGGG	chr12	14927414	+	NM_177925
Epigenome	H2AFJ-3	H2AFJ	CATGTCCGGTCGCGGGAAACAGG	chr12	14927421	+	NM_177925
Epigenome	H2AFJ-4	H2AFJ	CGCGCGGGAGGAGCGGGATTTGG	chr12	14927453	-	NM_177925
Epigenome	H2AFJ-5	H2AFJ	GAGGTGATCATGTCCGGTCGCGG	chr12	14927413	+	NM_177925
Epigenome	H2AFJ-6	H2AFJ	GCTCCAGGATCTCCGCCGTAAGG	chr12	14927583	-	NM_177925
Epigenome	H2AFJ-7	H2AFJ	GGCGGTGTTGGAGTACCTTACGG	chr12	14927580	+	NM_177925
Epigenome	H2AFJ-8	H2AFJ	GGGCGGCAAAGTGCGAGCAAAGG	chr12	14927442	+	NM_177925
Epigenome	H2AFJ-9	H2AFJ	GGTGTTGGAGTACCTTACGGCGG	chr12	14927583	+	NM_177925
Epigenome	H2AFJ-10	H2AFJ	TGCACAGACTGCTGCGCAAAGGG	chr12	14927513	+	NM_177925
Epigenome	H2AFV-1	H2AFV	AGCACTGTACACGGCAGCAGTGG	chr7	44880542	+	NM_012412,NM_138635,NM_201436
Epigenome	H2AFV-2	H2AFV	ATTTAGGCTGGAGGCAAAGCTGG	chr7	44882942	-	NM_012412,NM_138635,NM_201516,NM_201517
Epigenome	H2AFV-3	H2AFV	CAGAATCGCAGCACTGTACACGG	chr7	44880533	+	NM_012412,NM_138635,NM_201436
Epigenome	H2AFV-4	H2AFV	CATGGATGCTTTGTAGGTGCTGG	chr7	44875256	-	NM_201436,NM_201517
Epigenome	H2AFV-5	H2AFV	CGTGTACAGTGCTGCGATTCTGG	chr7	44880520	-	NM_012412,NM_138635,NM_201436
Epigenome	H2AFV-6	H2AFV	CTCACAGAGAGCTGGGCTACAGG	chr7	44882880	-	NM_012412,NM_138635,NM_201516,NM_201517
Epigenome	H2AFV-7	H2AFV	CTGTACAAACCTCTGCAGTGAGG	chr7	44880505	+	NM_012412,NM_201436
Epigenome	H2AFV-8	H2AFV	GGCTGGAGGCAAAGCTGGAAAGG	chr7	44882937	-	NM_012412,NM_138635,NM_201516,NM_201517
Epigenome	H2AFV-9	H2AFV	TCGGCGCCGAGAACATGGTAAGG	chr7	44887567	-	NM_012412,NM_138635,NM_201436,NM_201516,NM_201517
Epigenome	H2AFV-10	H2AFV	TCTGGAGTACCTCACTGCAGAGG	chr7	44880502	-	NM_012412,NM_201436
Epigenome	H2AFV-11	H2AFV	TGCTTTGTAGGTGCTGGAGCTGG	chr7	44875250	-	NM_201436,NM_201517
Epigenome	H2AFV-12	H2AFV	TTGTAGGTGCTGGAGCTGGCAGG	chr7	44875246	-	NM_201436,NM_201517
Epigenome	H2AFX-1	H2AFX	ATGTCGGGCCGCGGCAAGACTGG	chr11	118966087	-	NM_002105
Epigenome	H2AFX-2	H2AFX	CCGCGGCAAGACTGGCGGCAAGG	chr11	118966079	-	NM_002105
Epigenome	H2AFX-3	H2AFX	CGCCAACGCGCTCGGCGTAGTGG	chr11	118965986	+	NM_002105
Epigenome	H2AFX-4	H2AFX	CTCGCTAGCATGTCGGGCCGCGG	chr11	118966096	-	NM_002105
Epigenome	H2AFX-5	H2AFX	GGTCTACCTCGCTAGCATGTCGG	chr11	118966103	-	NM_002105
Epigenome	H2AFX-6	H2AFX	GTACACCGGCTGCTGCGGAAGGG	chr11	118965997	-	NM_002105
Epigenome	H2AFX-7	H2AFX	GTCTACCTCGCTAGCATGTCGGG	chr11	118966102	-	NM_002105
Epigenome	H2AFX-8	H2AFX	TCCGCAGCAGCCGGTGTACACGG	chr11	118966013	+	NM_002105
Epigenome	H2AFX-9	H2AFX	TCGGGCCGCGGCAAGACTGGCGG	chr11	118966084	-	NM_002105
Epigenome	H2AFX-10	H2AFX	TGTACACCGGCTGCTGCGGAAGG	chr11	118965998	-	NM_002105
Epigenome	H2AFY-1	H2AFY	ACCGCCATGTCGAGCCGCGGTGG	chr5	134724772	-	NM_001040158,NM_004893,NM_138609,NM_138610
Epigenome	H2AFY-2	H2AFY	ATGCTGCGGTACATCAAGAAAGG	chr5	134724685	-	NM_001040158,NM_004893,NM_138609,NM_138610
Epigenome	H2AFY-3	H2AFY	CCGCCATGTCGAGCCGCGGTGGG	chr5	134724771	-	NM_001040158,NM_004893,NM_138609,NM_138610
Epigenome	H2AFY-4	H2AFY	CCGCTTCTTCGCTAGCAACTCGG	chr5	134705236	+	NM_004893,NM_138609,NM_138610
Epigenome	H2AFY-5	H2AFY	CGCTTCTTCGCTAGCAACTCGGG	chr5	134705237	+	NM_001040158,NM_004893,NM_138609,NM_138610
Epigenome	H2AFY-6	H2AFY	CTCGGTTGTGCTGTCGGCGCTGG	chr5	134696264	+	NM_001040158,NM_004893,NM_138609,NM_138610
Epigenome	H2AFY-7	H2AFY	GAGTTGCTAGCGAAGAAGCGGGG	chr5	134705222	-	NM_001040158,NM_004893,NM_138609,NM_138610
Epigenome	H2AFY-8	H2AFY	GCCACCGCCATGTCGAGCCGCGG	chr5	134724775	-	NM_001040158,NM_004893,NM_138609,NM_138610
Epigenome	H2AFY-9	H2AFY	GCGAAGAAGCGGGGATCCAAAGG	chr5	134705213	-	NM_001040158,NM_004893,NM_138609,NM_138610
Epigenome	H2AFY-10	H2AFY	GTACCGCAGCATCCGCCCCACGG	chr5	134724708	+	NM_001040158,NM_004893,NM_138609,NM_138610
Epigenome	H2AFY-11	H2AFY	TAACACACCCCCACTGGCTATGG	chr5	134705272	+	NM_001040158
Epigenome	H2AFY2-1	H2AFY2	AATTGGCCGGCAATGCCGCGAGG	chr10	71849845	+	NM_018649
Epigenome	H2AFY2-2	H2AFY2	ACTGAAGCAAGATGTCGGGCCGG	chr10	71835421	+	NM_018649
Epigenome	H2AFY2-3	H2AFY2	AGCAAGATGTCGGGCCGGAGTGG	chr10	71835426	+	NM_018649
Epigenome	H2AFY2-4	H2AFY2	AGCCCCGAGACACATCTTGCTGG	chr10	71849888	+	NM_018649
Epigenome	H2AFY2-5	H2AFY2	CAAACCACGGACGTCCAAAAAGG	chr10	71851706	+	NM_018649
Epigenome	H2AFY2-6	H2AFY2	CTGGTTGAGCTCCTCGTCATTGG	chr10	71849905	-	NM_018649
Epigenome	H2AFY2-7	H2AFY2	GCAAGATGTCGGGCCGGAGTGGG	chr10	71835427	+	NM_018649
Epigenome	H2AFY2-8	H2AFY2	GGCGGCAGTCATTGAGTACCTGG	chr10	71835578	+	NM_018649
Epigenome	H2AFY2-9	H2AFY2	GTTGTCCCTCGCGGCATTGCCGG	chr10	71849839	-	NM_018649
Epigenome	H2AFY2-10	H2AFY2	TTCAAGTACCGGATCAGCGTGGG	chr10	71835540	+	NM_018649
Epigenome	H2AFZ-1	H2AFZ	ACAACTACTGACCTGCAAGCCGG	chr4	100870825	+	NM_002106
Epigenome	H2AFZ-2	H2AFZ	ACCCATTTACCTCTGCGGTGAGG	chr4	100870437	+	NM_002106
Epigenome	H2AFZ-3	H2AFZ	CCGCAGGCTGGCGGTAAGGCTGG	chr4	100870886	-	NM_002106
Epigenome	H2AFZ-4	H2AFZ	CGCGCCGCAGGCTGGCGGTAAGG	chr4	100870890	-	NM_002106
Epigenome	H2AFZ-5	H2AFZ	CGTTCACCCATTTACCTCTGCGG	chr4	100870432	+	NM_002106
Epigenome	H2AFZ-6	H2AFZ	CTCGCAGAGAGCCGGCTTGCAGG	chr4	100870824	-	NM_002106
Epigenome	H2AFZ-7	H2AFZ	CTTAAAATTTAAGTTCCCAGTGG	chr4	100870539	-	NM_002106
Epigenome	H2AFZ-8	H2AFZ	GTGTGCGCGCCGCAGGCTGGCGG	chr4	100870895	-	NM_002106
Epigenome	H2AFZ-9	H2AFZ	TGTCGATGAATACGGCCCACTGG	chr4	100870535	+	NM_002106
Epigenome	H2AFZ-10	H2AFZ	TTAAAATTTAAGTTCCCAGTGGG	chr4	100870538	-	NM_002106
Epigenome	H2BFM-1	H2BFM	AACCGCCGTGGGGACAGCTTCGG	chrX	103294708	+	NM_001164416
Epigenome	H2BFM-2	H2BFM	AGGCGCCACGCCAACCGCCGTGG	chrX	103294696	+	NM_001164416
Epigenome	H2BFM-3	H2BFM	GAGGGTGCCGAGGCTCCCGCAGG	chrX	103294676	+	NM_001164416
Epigenome	H2BFM-4	H2BFM	GCGCCACGCCAACCGCCGTGGGG	chrX	103294698	+	NM_001164416
Epigenome	H2BFM-5	H2BFM	GCGGTTGGCGTGGCGCCTGCGGG	chrX	103294679	-	NM_001164416
Epigenome	H2BFM-6	H2BFM	GGCGCCACGCCAACCGCCGTGGG	chrX	103294697	+	NM_001164416
Epigenome	H2BFM-7	H2BFM	GGCGGTTGGCGTGGCGCCTGCGG	chrX	103294680	-	NM_001164416
Epigenome	H2BFM-8	H2BFM	TCAGCACCCGGGGGAAATAGGGG	chrX	103294731	-	NM_001164416
Epigenome	H2BFM-9	H2BFM	TGTCCCCACGGCGGTTGGCGTGG	chrX	103294689	-	NM_001164416
Epigenome	H2BFM-10	H2BFM	TTCAGCACCCGGGGGAAATAGGG	chrX	103294732	-	NM_001164416
Epigenome	H2BFWT-1	H2BFWT	AGACAATGGCGGTTGTGGACCGG	chrX	103268198	+	NM_001002916
Epigenome	H2BFWT-2	H2BFWT	AGAGGAAGCGAGGGCGCCATGGG	chrX	103268034	-	NM_001002916
Epigenome	H2BFWT-3	H2BFWT	CGACCAGACAATGGCGGTTGTGG	chrX	103268193	+	NM_001002916
Epigenome	H2BFWT-4	H2BFWT	CGGAGGCAGTGGCCATTAGATGG	chrX	103268168	+	NM_001002916
Epigenome	H2BFWT-5	H2BFWT	GGGCACTTCGGTACGCAGCATGG	chrX	103268229	+	NM_001002916
Epigenome	H2BFWT-6	H2BFWT	GGTCCACAACCGCCATTGTCTGG	chrX	103268184	-	NM_001002916
Epigenome	H2BFWT-7	H2BFWT	GTGCCACTCCAACTGCCGCGGGG	chrX	103268003	-	NM_001002916
Epigenome	H2BFWT-8	H2BFWT	GTTGTGGACCGGGGAAGCCGGGG	chrX	103268209	+	NM_001002916
Epigenome	H2BFWT-9	H2BFWT	TAGATGGCACGACCAGACAATGG	chrX	103268184	+	NM_001002916
Epigenome	H2BFWT-10	H2BFWT	TGCTGCGTACCGAAGTGCCCCGG	chrX	103268214	-	NM_001002916
Epigenome	H3F3B-1	H3F3B	AAAAGCGCTCCCTCTACCGGCGG	chr17	73775157	-	NM_005324
Epigenome	H3F3B-2	H3F3B	AAAGCGCTCCCTCTACCGGCGGG	chr17	73775156	-	NM_005324
Epigenome	H3F3B-3	H3F3B	AAGCGCTCCCTCTACCGGCGGGG	chr17	73775155	-	NM_005324
Epigenome	H3F3B-4	H3F3B	AGGAAAAGCGCTCCCTCTACCGG	chr17	73775160	-	NM_005324
Epigenome	H3F3B-5	H3F3B	ATGAGGCTTCTTCACCCCGCCGG	chr17	73775153	+	NM_005324
Epigenome	H3F3B-6	H3F3B	CCGACCTACCTGTAGCGATGAGG	chr17	73775136	+	NM_005324
Epigenome	H3F3B-7	H3F3B	CTCTCGAAGCGCCACGGTCCCGG	chr17	73775037	+	NM_005324
Epigenome	H3F3B-8	H3F3B	CTTCTTCACCCCGCCGGTAGAGG	chr17	73775159	+	NM_005324
Epigenome	H3F3B-9	H3F3B	GAAGCCTCATCGCTACAGGTAGG	chr17	73775128	-	NM_005324
Epigenome	H3F3B-10	H3F3B	TCGCTGCAGGCCCGGGACCGTGG	chr17	73775036	-	NM_005324
Epigenome	H3F3C-1	H3F3C	AAAAGCACCCCCTCTACCTGCGG	chr12	31945002	-	NM_001013699
Epigenome	H3F3C-2	H3F3C	AAAGCACCCCCTCTACCTGCGGG	chr12	31945001	-	NM_001013699
Epigenome	H3F3C-3	H3F3C	AAGCACCCCCTCTACCTGCGGGG	chr12	31945000	-	NM_001013699
Epigenome	H3F3C-4	H3F3C	AGCCTCATCGCTACAGGCCTGGG	chr12	31944974	-	NM_001013699
Epigenome	H3F3C-5	H3F3C	AGGCTTCACCCCGCAGGTAGAGG	chr12	31945004	+	NM_001013699
Epigenome	H3F3C-6	H3F3C	CTTCACCCCGCAGGTAGAGGGGG	chr12	31945007	+	NM_001013699
Epigenome	H3F3C-7	H3F3C	GCGATGAGGCTTCACCCCGCAGG	chr12	31944998	+	NM_001013699
Epigenome	H3F3C-8	H3F3C	GCTTCACCCCGCAGGTAGAGGGG	chr12	31945006	+	NM_001013699
Epigenome	H3F3C-9	H3F3C	GGCTTCACCCCGCAGGTAGAGGG	chr12	31945005	+	NM_001013699
Epigenome	H3F3C-10	H3F3C	GGGTGAAGCCTCATCGCTACAGG	chr12	31944980	-	NM_001013699
Epigenome	HAT1-1	HAT1	AACTGCTAGCTTTATTGACGTGG	chr2	172822396	+	NM_003642
Epigenome	HAT1-2	HAT1	ATCCTGTTATACTATATTGCTGG	chr2	172809447	+	NM_003642
Epigenome	HAT1-3	HAT1	ATTAGACAAATCATTCCACCTGG	chr2	172821897	+	NM_003642
Epigenome	HAT1-4	HAT1	CAACACGGAACATTGTTGACAGG	chr2	172809461	-	NM_003642
Epigenome	HAT1-5	HAT1	CTACATGTCATGTCAGCCTAGGG	chr2	172822307	-	NM_003642
Epigenome	HAT1-6	HAT1	GATCGTAGCTCGGAAATGGCGGG	chr2	172779013	+	NM_003642
Epigenome	HAT1-7	HAT1	GTATGAAGTAAGGTTCCGAATGG	chr2	172821966	-	NM_003642
Epigenome	HAT1-8	HAT1	TACTCAGTTCTCAGTCCAACAGG	chr2	172822002	+	NM_003642
Epigenome	HAT1-9	HAT1	TGATCGTAGCTCGGAAATGGCGG	chr2	172779012	+	NM_003642
Epigenome	HAT1-10	HAT1	TTCGTGTTTGTGCAAAATCCAGG	chr2	172821903	-	NM_003642
Epigenome	HDAC1-1	HDAC1	ACTCCGACATGTTATCTGGACGG	chr1	32782345	-	NM_004964
Epigenome	HDAC1-2	HDAC1	CGACATGTTATCTGGACGGATGG	chr1	32782341	-	NM_004964
Epigenome	HDAC1-3	HDAC1	CTGTACTCCGACATGTTATCTGG	chr1	32782349	-	NM_004964
Epigenome	HDAC1-4	HDAC1	TAAAGGGCGTTCTCACCCGTAGG	chr1	32793277	-	NM_004964
Epigenome	HDAC1-5	HDAC1	TATTCACCATGGTGACGGCGTGG	chr1	32793187	+	NM_004964
Epigenome	HDAC1-6	HDAC1	TCAAACAGGCCATCGAATACTGG	chr1	32790105	-	NM_004964
Epigenome	HDAC1-7	HDAC1	TCATCAATCCCGTCTCGGAGCGG	chr1	32794716	-	NM_004964
Epigenome	HDAC1-8	HDAC1	TGAGTCATGCGGATTCGGTGAGG	chr1	32768271	-	NM_004964
Epigenome	HDAC1-9	HDAC1	TTACGTCAATGATATCGTCTTGG	chr1	32792654	+	NM_004964
Epigenome	HDAC1-10	HDAC1	TTTAATTAGGATATCGGGGCTGG	chr1	32794677	+	NM_004964
Epigenome	HDAC10-1	HDAC10	AGCAGAAACACGGGCTACACAGG	chr22	50688293	-	NM_001159286,NM_032019
Epigenome	HDAC10-2	HDAC10	CCAGGATCCTCGTCGTGGACTGG	chr22	50688119	-	NM_001159286,NM_032019
Epigenome	HDAC10-3	HDAC10	CCTGGCACCGCTATGAGCATGGG	chr22	50687852	-	NM_001159286,NM_032019
Epigenome	HDAC10-4	HDAC10	GACGCTCGATCTCGCACTCGGGG	chr22	50689329	+	NM_001159286,NM_032019
Epigenome	HDAC10-5	HDAC10	GATGGGAAACGCTGACTACGTGG	chr22	50687575	-	NM_001159286,NM_032019
Epigenome	HDAC10-6	HDAC10	GCACATCCCAGTCCACGACGAGG	chr22	50688124	+	NM_001159286,NM_032019
Epigenome	HDAC10-7	HDAC10	GGCCAGCCGCGCGCAGTGAAAGG	chr22	50688580	+	NM_001159286,NM_032019
Epigenome	HDAC10-8	HDAC10	GTAGATGGCGTCGAACTGTCCGG	chr22	50688882	+	NM_001159286,NM_032019
Epigenome	HDAC10-9	HDAC10	GTCCTCATGGTACACAAGCGCGG	chr22	50689449	+	NM_001159286,NM_032019
Epigenome	HDAC10-10	HDAC10	GTTCTGTGTGTTCAACAACGTGG	chr22	50688337	-	NM_001159286,NM_032019
Epigenome	HDAC11-1	HDAC11	ACGATTGGCCAGCGTGTCTCTGG	chr3	13522782	-	NM_024827
Epigenome	HDAC11-2	HDAC11	ATCCCTTTGATGCCGGAAAATGG	chr3	13522864	+	NM_001136041
Epigenome	HDAC11-3	HDAC11	ATGAAGGTGATGTTGTAGCGCGG	chr3	13522812	-	NM_024827
Epigenome	HDAC11-4	HDAC11	CACGGTCGCTGGAGCAGTGGTGG	chr3	13542228	-	NM_001136041,NM_024827
Epigenome	HDAC11-5	HDAC11	CGACAAGCGTGTGTACATCATGG	chr3	13544430	+	NM_001136041
Epigenome	HDAC11-6	HDAC11	CGAGGCTGGGCCATCAACGTGGG	chr3	13540051	+	NM_001136041,NM_024827
Epigenome	HDAC11-7	HDAC11	CGCTACAACATCACCTTCATGGG	chr3	13522827	+	NM_001136041
Epigenome	HDAC11-8	HDAC11	GAAGCCCCCGCCACGGTCGCTGG	chr3	13542239	-	NM_001136041,NM_024827
Epigenome	HDAC11-9	HDAC11	GCGAGGCTGGGCCATCAACGTGG	chr3	13540050	+	NM_001136041,NM_024827
Epigenome	HDAC11-10	HDAC11	GCGCTATCTTAATGAGCTCAAGG	chr3	13525060	+	NM_001136041,NM_024827
Epigenome	HDAC11-11	HDAC11	GGACATCACGCTCGCCATCAAGG	chr3	13542285	+	NM_001136041,NM_024827
Epigenome	HDAC11-12	HDAC11	GGCGAGCGTGATGTCCGCATAGG	chr3	13542266	-	NM_001136041,NM_024827
Epigenome	HDAC11-13	HDAC11	TAGCGCGGCGAGTACACGATTGG	chr3	13522797	-	NM_024827
Epigenome	HDAC2-1	HDAC2	AGACTGATATGGCTGTTAATTGG	chr6	114277271	-	NM_001527
Epigenome	HDAC2-2	HDAC2	CCCATGGCGTACAGTCAAGGAGG	chr6	114292058	-	NM_001527
Epigenome	HDAC2-3	HDAC2	CCTCCTTGACTGTACGCCATGGG	chr6	114292070	+	NM_001527
Epigenome	HDAC2-4	HDAC2	CGGTATCATTCCATAAATATGGG	chr6	114274476	-	NM_001527
Epigenome	HDAC2-5	HDAC2	CTCTCAACTGGCGGTTCAGTTGG	chr6	114277787	-	NM_001527
Epigenome	HDAC2-6	HDAC2	GACTGATATGGCTGTTAATTGGG	chr6	114277270	-	NM_001527
Epigenome	HDAC2-7	HDAC2	GAGCCCATGGCGTACAGTCAAGG	chr6	114292061	-	NM_001527
Epigenome	HDAC2-8	HDAC2	GCGGATTCTATGAGGCTTCATGG	chr6	114281141	+	NM_001527
Epigenome	HDAC2-9	HDAC2	TCATCTATACCATCTCTCATTGG	chr6	114270377	+	NM_001527
Epigenome	HDAC2-10	HDAC2	TTCTTCGGCAGTGGCTTTATGGG	chr6	114279921	+	NM_001527
Epigenome	HDAC3-1	HDAC3	AGTCAATGTAGTCCTCGGAGTGG	chr5	141014471	+	NM_003883
Epigenome	HDAC3-2	HDAC3	CACGTCGGGGTCGTAGAAATAGG	chr5	141016336	+	NM_003883
Epigenome	HDAC3-3	HDAC3	CCAGTCATCGCCTACGTTGAAGG	chr5	141014394	+	NM_003883
Epigenome	HDAC3-4	HDAC3	CCGTCATGACCCGGTCAGTGAGG	chr5	141008799	+	NM_003883
Epigenome	HDAC3-5	HDAC3	CCTTCAACGTAGGCGATGACTGG	chr5	141014382	-	NM_003883
Epigenome	HDAC3-6	HDAC3	CTATTTCTACGACCCCGACGTGG	chr5	141016323	-	NM_003883
Epigenome	HDAC3-7	HDAC3	GACGTGGGCAACTTCCACTACGG	chr5	141016307	-	NM_003883
Epigenome	HDAC3-8	HDAC3	GAGTTCTGCTCGCGTTACACAGG	chr5	141009653	-	NM_003883
Epigenome	HDAC3-9	HDAC3	GGGCAACTTCCACTACGGTGAGG	chr5	141016302	-	NM_003883
Epigenome	HDAC3-10	HDAC3	TATTTCTACGACCCCGACGTGGG	chr5	141016322	-	NM_003883
Epigenome	HDAC4-1	HDAC4	ACTTACCCGTACCAGTAGCGAGG	chr2	240085510	+	NM_006037
Epigenome	HDAC4-2	HDAC4	AGCGACCCTCGCTACTGGTACGG	chr2	240085504	-	NM_006037
Epigenome	HDAC4-3	HDAC4	CCGACTGGGTCCGCCCCAGTGGG	chr2	240048285	+	NM_006037
Epigenome	HDAC4-4	HDAC4	CTTACCCGTACCAGTAGCGAGGG	chr2	240085511	+	NM_006037
Epigenome	HDAC4-5	HDAC4	GCAAGGATGGCGATGTGTAGAGG	chr2	240056281	+	NM_006037
Epigenome	HDAC4-6	HDAC4	GCCCCTCCGTCCCGCTCCAAGGG	chr2	240056029	+	NM_006037
Epigenome	HDAC4-7	HDAC4	GGAGCAGCCCCCTGTTACGCAGG	chr2	240066336	-	NM_006037
Epigenome	HDAC4-8	HDAC4	GTCTGTGCGCCAAACTCGTCTGG	chr2	240056338	+	NM_006037
Epigenome	HDAC4-9	HDAC4	TGCTCTAAAAAAGCGTCCGTTGG	chr2	240066293	-	NM_006037
Epigenome	HDAC4-10	HDAC4	TTTCCAGCGACCCTCGCTACTGG	chr2	240085509	-	NM_006037
Epigenome	HDAC5-1	HDAC5	AAGTCGTCTCGACTGTCGTAGGG	chr17	42170078	+	NM_001015053,NM_005474
Epigenome	HDAC5-2	HDAC5	ACGTTCACCCGTCACTAGTGGGG	chr17	42165943	+	NM_001015053,NM_005474
Epigenome	HDAC5-3	HDAC5	ACTAGTGACGGGTGAACGTGTGG	chr17	42165927	-	NM_001015053,NM_005474
Epigenome	HDAC5-4	HDAC5	CACGTTCACCCGTCACTAGTGGG	chr17	42165942	+	NM_001015053,NM_005474
Epigenome	HDAC5-5	HDAC5	CAGCTCTTACCCGACTCGTTGGG	chr17	42194869	+	NM_001015053,NM_005474
Epigenome	HDAC5-6	HDAC5	CAGTCCCATCCTTGCGACGCAGG	chr17	42169820	+	NM_001015053,NM_005474
Epigenome	HDAC5-7	HDAC5	CCCATCCTTGCGACGCAGGAGGG	chr17	42169824	+	NM_001015053,NM_005474
Epigenome	HDAC5-8	HDAC5	GAAGTCGTCTCGACTGTCGTAGG	chr17	42170077	+	NM_001015053,NM_005474
Epigenome	HDAC5-9	HDAC5	TCCCATCCTTGCGACGCAGGAGG	chr17	42169823	+	NM_001015053,NM_005474
Epigenome	HDAC5-10	HDAC5	TCTCGACTGTCGTAGGGCCCAGG	chr17	42170084	+	NM_001015053,NM_005474
Epigenome	HDAC6-1	HDAC6	CTAGGGTCCTTATCGTAGATTGG	chrX	48666678	+	NM_006044
Epigenome	HDAC6-2	HDAC6	CTCTATCCCCAATCTAGCGGAGG	chrX	48661327	+	NM_006044
Epigenome	HDAC6-3	HDAC6	CTTCTTTACCTCCGCTAGATTGG	chrX	48661323	-	NM_006044
Epigenome	HDAC6-4	HDAC6	GCACATCCCAATCTACGATAAGG	chrX	48666673	-	NM_006044
Epigenome	HDAC6-5	HDAC6	TAGGGTCCTTATCGTAGATTGGG	chrX	48666679	+	NM_006044
Epigenome	HDAC6-6	HDAC6	TCCACCACAGGTTTCGGCCAAGG	chrX	48672934	+	NM_006044
Epigenome	HDAC6-7	HDAC6	TCCACCGCTACGAGCAGGGTAGG	chrX	48672881	+	NM_006044
Epigenome	HDAC6-8	HDAC6	TCCATCCACCGCTACGAGCAGGG	chrX	48672877	+	NM_006044
Epigenome	HDAC6-9	HDAC6	TGTGCACAGGCGAAGGTACTGGG	chrX	48674971	-	NM_006044
Epigenome	HDAC6-10	HDAC6	TTCTTTACCTCCGCTAGATTGGG	chrX	48661322	-	NM_006044
Epigenome	HDAC7-1	HDAC7	ACACTGTCGGCAAGGCGAACGGG	chr12	48189750	+	NM_015401
Epigenome	HDAC7-2	HDAC7	AGTAGCAGCACGCCCGCATCAGG	chr12	48190050	-	NM_001098416
Epigenome	HDAC7-3	HDAC7	CACTGTCGGCAAGGCGAACGGGG	chr12	48189751	+	NM_015401
Epigenome	HDAC7-4	HDAC7	CACTTCCCTCTGCGCAAGACAGG	chr12	48191171	-	NM_001098416,NM_015401
Epigenome	HDAC7-5	HDAC7	CCCACCTGCAACTCGGGCATCGG	chr12	48192415	+	NM_001098416,NM_015401
Epigenome	HDAC7-6	HDAC7	CCGGCTGCGGCAGATACCCTCGG	chr12	48188673	-	NM_001098416
Epigenome	HDAC7-7	HDAC7	CGGGCGTGCTGCTACTACTTGGG	chr12	48190069	+	NM_001098416,NM_015401
Epigenome	HDAC7-8	HDAC7	CTTGCTGCCCGCAATCACTCTGG	chr12	48189714	-	NM_015401
Epigenome	HDAC7-9	HDAC7	GAGCCGCTCGGTGGTCATTAAGG	chr12	48189119	+	NM_001098416,NM_015401
Epigenome	HDAC7-10	HDAC7	GCCGTGCTCGCTGTCATTGGGGG	chr12	48190031	+	NM_001098416,NM_015401
Epigenome	HDAC7-11	HDAC7	GCGGGCGTGCTGCTACTACTTGG	chr12	48190068	+	NM_001098416
Epigenome	HDAC7-12	HDAC7	GTAGCAGCACGCCCGCATCAGGG	chr12	48190049	-	NM_001098416,NM_015401
Epigenome	HDAC7-13	HDAC7	TAGGGAATGCCGGGGCTGTTGGG	chr12	48191911	+	NM_001098416,NM_015401
Epigenome	HDAC8-1	HDAC8	AATCAAAGAATGCACCATACTGG	chrX	71791953	+	NM_001166420,NM_001166422,NM_001166448
Epigenome	HDAC8-2	HDAC8	ACATTCCGTCAATCAGGCATTGG	chrX	71787802	+	NM_001166419
Epigenome	HDAC8-3	HDAC8	ACGTGTCTGATGTTGGCCTAGGG	chrX	71708865	-	NM_001166418
Epigenome	HDAC8-4	HDAC8	AGCCCATATTCTATGGAGTCCGG	chrX	71788623	+	NM_001166419
Epigenome	HDAC8-5	HDAC8	ATCCGGACTCCATAGAATATGGG	chrX	71788613	-	NM_001166419,NM_018486
Epigenome	HDAC8-6	HDAC8	ATGCACTGCATAAGCAGATGAGG	chrX	71791911	-	NM_001166420,NM_001166422
Epigenome	HDAC8-7	HDAC8	ATTTGAGCGTATTCTCTACGTGG	chrX	71715035	-	NM_001166418,NM_018486
Epigenome	HDAC8-8	HDAC8	CATCCGGACTCCATAGAATATGG	chrX	71788614	-	NM_001166419,NM_018486
Epigenome	HDAC8-9	HDAC8	CATTCCGTCAATCAGGCATTGGG	chrX	71787803	+	NM_001166419,NM_018486
Epigenome	HDAC8-10	HDAC8	CCAAGATCCCCAAACGGGTAAGG	chrX	71792500	-	NM_001166418,NM_001166420,NM_001166422,NM_001166448
Epigenome	HDAC8-11	HDAC8	CCCGACTTCCCTTACCCGTTTGG	chrX	71792503	+	NM_001166418,NM_001166419,NM_001166420,NM_001166422,NM_001166448,NM_018486
Epigenome	HDAC8-12	HDAC8	CCCGTTTGGGGATCTTGGCCAGG	chrX	71792517	+	NM_001166420
Epigenome	HDAC8-13	HDAC8	CCGACTTCCCTTACCCGTTTGGG	chrX	71792504	+	NM_001166418,NM_001166419,NM_001166420,NM_001166422,NM_001166448,NM_018486
Epigenome	HDAC8-14	HDAC8	CCGTTTGGGGATCTTGGCCAGGG	chrX	71792518	+	NM_001166420,NM_001166422,NM_001166448
Epigenome	HDAC8-15	HDAC8	CGACTTCCCTTACCCGTTTGGGG	chrX	71792505	+	NM_001166422
Epigenome	HDAC8-16	HDAC8	CGGGACTATAGATATAAACCGGG	chrX	71792562	+	NM_001166420,NM_001166422,NM_001166448
Epigenome	HDAC8-17	HDAC8	CTTTGCACATTCCGTCAATCAGG	chrX	71787796	+	NM_001166419,NM_018486
Epigenome	HDAC8-18	HDAC8	GACGTGTCTGATGTTGGCCTAGG	chrX	71708866	-	NM_001166418
Epigenome	HDAC8-19	HDAC8	GATGATCATCATCGCCCTCTTGG	chrX	71788645	+	NM_001166419
Epigenome	HDAC8-20	HDAC8	GTCGCAATCGTAATATTCCCAGG	chrX	71715074	+	NM_001166418,NM_001166448,NM_018486
Epigenome	HDAC8-21	HDAC8	TCGGGACTATAGATATAAACCGG	chrX	71792561	+	NM_001166418,NM_001166419,NM_001166420,NM_001166422,NM_001166448,NM_018486
Epigenome	HDAC8-22	HDAC8	TCTTGTATGCCATCCTGAATGGG	chrX	71708827	+	NM_001166418
Epigenome	HDAC8-23	HDAC8	TGGGAATATTACGATTGCGACGG	chrX	71715060	-	NM_001166418,NM_018486
Epigenome	HDAC8-24	HDAC8	TGGTCTGACTTCATCTCAAATGG	chrX	71792953	-	NR_051952
Epigenome	HDAC8-25	HDAC8	TGTCAGTATGTGTGACTCCCTGG	chrX	71792523	-	NM_001166420,NM_001166422,NM_001166448
Epigenome	HDAC8-26	HDAC8	TTATCTCAATGATGCTGTCCTGG	chrX	71715080	-	NM_001166448
Epigenome	HDAC9-1	HDAC9	ACGGACAACAGGGTCCACCACGG	chr7	18624990	-	NM_001204144,NM_001204145,NM_001204146,NM_001204147,NM_001204148,NM_014707,NM_058176,NM_178423,NM_178425
Epigenome	HDAC9-2	HDAC9	AGCTTTGATCCAATGATGTGTGG	chr7	18633545	-	NM_001204144,NM_001204145,NM_001204146,NM_001204147,NM_001204148,NM_014707
Epigenome	HDAC9-3	HDAC9	AGTGTGAGACGCAGACGCTTAGG	chr7	18687453	+	NM_058176,NM_178423,NM_178425
Epigenome	HDAC9-4	HDAC9	CATCCTTCCGCCTGAGTAAGGGG	chr7	18669042	-	NM_001204148,NM_014707,NM_058176,NM_178423,NM_178425
Epigenome	HDAC9-5	HDAC9	CCGTGAGAAGCAATTGCAGCAGG	chr7	18625021	+	NM_001204144,NM_001204145,NM_001204146,NM_001204147,NM_014707
Epigenome	HDAC9-6	HDAC9	CCTCAGGATGATGATGCCCGTGG	chr7	18624985	+	NM_001204144,NM_001204145,NM_001204146,NM_001204147,NM_001204148,NM_014707,NM_058176,NM_178425
Epigenome	HDAC9-7	HDAC9	CGGACAACAGGGTCCACCACGGG	chr7	18624989	-	NM_001204144,NM_001204145,NM_001204146,NM_001204147,NM_001204148,NM_014707,NM_058176,NM_178423,NM_178425
Epigenome	HDAC9-8	HDAC9	CGGTTCAGGGGTCTGTGACGGGG	chr7	18688174	-	NM_058176,NM_178423,NM_178425
Epigenome	HDAC9-9	HDAC9	GAGACGCAGACGCTTAGGCAAGG	chr7	18687458	+	NM_058176,NM_178423,NM_178425
Epigenome	HDAC9-10	HDAC9	GGAGATGTTCCACTAAGGGGTGG	chr7	18633570	-	NM_001204144,NM_001204145,NM_001204146,NM_001204147,NM_001204148,NM_014707
Epigenome	HDAC9-11	HDAC9	GGGTCTTACCTCGGCATGAGGGG	chr7	18674357	-	NM_001204145,NM_001204146,NM_001204147,NM_001204148,NM_058176,NM_178423,NM_178425
Epigenome	HDAC9-12	HDAC9	GGTCCCAGTTCACCAAACAATGG	chr7	18674299	+	NM_001204144,NM_001204145,NM_001204146,NM_001204147,NM_001204148,NM_014707
Epigenome	HDAC9-13	HDAC9	GTCTGTGACGGGGCAATTTGTGG	chr7	18688164	-	NM_058176,NM_178423,NM_178425
Epigenome	HDAC9-14	HDAC9	GTGCAGACTGGGTTCGGTTCAGG	chr7	18688188	-	NM_178423
Epigenome	HDAC9-15	HDAC9	TCATGTGGAACCTTGTACCATGG	chr7	18498485	+	NM_001204144
Epigenome	HDAC9-16	HDAC9	TCCTACAAGTACACATTACCAGG	chr7	18633606	+	NM_001204144,NM_001204145,NM_001204146,NM_001204147,NM_001204148,NM_014707
Epigenome	HDAC9-17	HDAC9	TCCTGGTAATGTGTACTTGTAGG	chr7	18633595	-	NM_001204144,NM_001204145,NM_001204146,NM_001204147,NM_001204148,NM_014707,NM_058176,NM_178423,NM_178425
Epigenome	HDGF-1	HDGF	ACGTCCACACTTAACTGCGCTGG	chr1	156721845	-	NM_001126051
Epigenome	HDGF-2	HDGF	AGCCGGAAGCCTTGACAGTAGGG	chr1	156714822	+	NM_001126051,NM_004494
Epigenome	HDGF-3	HDGF	CCGCCATGTCGCGATCCAACCGG	chr1	156721209	-	NM_004494
Epigenome	HDGF-4	HDGF	CCGGTTGGATCGCGACATGGCGG	chr1	156721221	+	NM_004494
Epigenome	HDGF-5	HDGF	CCTCGCCGTGCTTACCGTATGGG	chr1	156722023	+	NM_001126050
Epigenome	HDGF-6	HDGF	CCTTAGCAAAGGCGGACGTAGGG	chr1	156722064	-	NM_001126050
Epigenome	HDGF-7	HDGF	CGAGATCGAATGCACCCGGAAGG	chr1	156722147	-	NM_001126050
Epigenome	HDGF-8	HDGF	CGCATTTGTACTCCTTCTGCCGG	chr1	156721202	+	NM_004494
Epigenome	HDGF-9	HDGF	CGCCGTGCTTACCGTATGGGGGG	chr1	156722026	+	NM_001126050
Epigenome	HDGF-10	HDGF	CGTCCACACTTAACTGCGCTGGG	chr1	156721844	-	NM_001126051
Epigenome	HDGF-11	HDGF	CTCGCCGTGCTTACCGTATGGGG	chr1	156722024	+	NM_001126050
Epigenome	HDGF-12	HDGF	CTCGTAAGGGAAGAGGTCTTTGG	chr1	156714919	+	NM_001126051,NM_004494
Epigenome	HDGF-13	HDGF	CTGCCGGTTGGATCGCGACATGG	chr1	156721218	+	NM_004494
Epigenome	HDGF-14	HDGF	GAAACGAGATCGAATGCACCCGG	chr1	156722151	-	NM_001126050
Epigenome	HDGF-15	HDGF	GCAGAAGGAGTACAAATGCGGGG	chr1	156721187	-	NM_004494
Epigenome	HDGF-16	HDGF	GGCCCCAGCGCAGTTAAGTGTGG	chr1	156721853	+	NM_001126051
Epigenome	HDGF-17	HDGF	GTCGCGATCCAACCGGCAGAAGG	chr1	156721202	-	NM_004494
Epigenome	HDGF-18	HDGF	TAAGTGTGGACGTCTGTACACGG	chr1	156721867	+	NM_001126051
Epigenome	HDGF-19	HDGF	TACCGTATGGGGGGTGGCCCTGG	chr1	156722035	+	NM_001126050
Epigenome	HDGF-20	HDGF	TACGTCCGCCTTTGCTAAGGAGG	chr1	156722079	+	NM_001126050
Epigenome	HDGF-21	HDGF	TAGCCGGAAGCCTTGACAGTAGG	chr1	156714821	+	NM_001126051,NM_004494
Epigenome	HDGF-22	HDGF	TCGCCGTGCTTACCGTATGGGGG	chr1	156722025	+	NM_001126050
Epigenome	HDGF-23	HDGF	TCTCCTTGGATTCCTCGTAAGGG	chr1	156714906	+	NM_001126050,NM_001126051,NM_004494
Epigenome	HDGF-24	HDGF	TGGCCTCCACTCACGTCTCGTGG	chr1	156715092	+	NM_001126051
Epigenome	HDGF-25	HDGF	TTTGGGGCCCAGGAATGCCCTGG	chr1	156714937	+	NM_001126051
Epigenome	HDGFL1-1	HDGFL1	AAAAACACCTGGTAGCGGTTGGG	chr6	22569912	-	NM_138574
Epigenome	HDGFL1-2	HDGFL1	AGGTCCCCGCTCTTGTACATGGG	chr6	22569828	-	NM_138574
Epigenome	HDGFL1-3	HDGFL1	ATGCCGTAGGCCGACATAGCTGG	chr6	22569804	-	NM_138574
Epigenome	HDGFL1-4	HDGFL1	CTCTATCCTCGCCGGCCAGTGGG	chr6	22569877	-	NM_138574
Epigenome	HDGFL1-5	HDGFL1	GCTCTATCCTCGCCGGCCAGTGG	chr6	22569878	-	NM_138574
Epigenome	HDGFL1-6	HDGFL1	GCTGAAGCCGCGCCTCTTGTTGG	chr6	22570015	-	NM_138574
Epigenome	HDGFL1-7	HDGFL1	GGAAATCGAGAACAACCCCACGG	chr6	22570061	+	NM_138574
Epigenome	HDGFL1-8	HDGFL1	GTCGCCGCCGCCACCAGCGTGGG	chr6	22570168	-	NM_138574
Epigenome	HDGFL1-9	HDGFL1	TGCACTCCTTGTACGGGAACAGG	chr6	22569974	-	NM_138574
Epigenome	HDGFL1-10	HDGFL1	TTGTACGGGAACAGGCGTTTGGG	chr6	22569966	-	NM_138574
Epigenome	HDGFRP2-1	HDGFRP2	ACTCCAAGGCCGATTCGGACGGG	chr19	4493742	+	NM_001001520,NM_032631
Epigenome	HDGFRP2-2	HDGFRP2	ACTGCAGATCGACGACATCGCGG	chr19	4475282	+	NM_001001520,NM_032631
Epigenome	HDGFRP2-3	HDGFRP2	AGCCTCTCCCGAAGCCGCGAGGG	chr19	4494002	+	NM_001001520,NM_032631
Epigenome	HDGFRP2-4	HDGFRP2	AGGCTTGGCCCCGTCCGAATCGG	chr19	4493739	-	NM_001001520,NM_032631
Epigenome	HDGFRP2-5	HDGFRP2	CAGATCGACGACATCGCGGATGG	chr19	4475286	+	NM_001001520,NM_032631
Epigenome	HDGFRP2-6	HDGFRP2	CGATGAGGACCGGGGGGTCATGG	chr19	4488758	+	NM_001001520,NM_032631
Epigenome	HDGFRP2-7	HDGFRP2	CTCCAAGGCCGATTCGGACGGGG	chr19	4493743	+	NM_001001520,NM_032631
Epigenome	HDGFRP2-8	HDGFRP2	GACAAGAGTAGCGACAACAGTGG	chr19	4488840	+	NM_001001520,NM_032631
Epigenome	HDGFRP2-9	HDGFRP2	GGTCTCGAAACGAGCCCGAAAGG	chr19	4491585	+	NM_001001520,NM_032631
Epigenome	HDGFRP2-10	HDGFRP2	TGTGGCGGTTACCGCTGTGACGG	chr19	4488769	-	NM_001001520,NM_032631
Epigenome	HDGFRP3-1	HDGFRP3	AAGATAGGATACTTGTTTGCTGG	chr15	83832789	+	NM_016073
Epigenome	HDGFRP3-2	HDGFRP3	AGTAAAGTTTACTGGCTACCAGG	chr15	83826659	-	NM_016073
Epigenome	HDGFRP3-3	HDGFRP3	ATAGGATACTTGTTTGCTGGAGG	chr15	83832792	+	NM_016073
Epigenome	HDGFRP3-4	HDGFRP3	CGAGTACAAAGCGGGCGACCTGG	chr15	83876129	-	NM_016073
Epigenome	HDGFRP3-5	HDGFRP3	CGGCCCCGCGAGTACAAAGCGGG	chr15	83876137	-	NM_016073
Epigenome	HDGFRP3-6	HDGFRP3	CGGCTGGGATGGCGCGTCCGCGG	chr15	83876157	-	NM_016073
Epigenome	HDGFRP3-7	HDGFRP3	GGTCGCCCGCTTTGTACTCGCGG	chr15	83876144	+	NM_016073
Epigenome	HDGFRP3-8	HDGFRP3	TAGATTGATGAACTCCCAGAGGG	chr15	83832813	-	NM_016073
Epigenome	HDGFRP3-9	HDGFRP3	TCGCCCGCTTTGTACTCGCGGGG	chr15	83876146	+	NM_016073
Epigenome	HDGFRP3-10	HDGFRP3	TGTCTCTGCAGTGCATTTCTAGG	chr15	83826787	-	NM_016073
Epigenome	HIF1AN-1	HIF1AN	ACTTTAAGCCGAGGTCCAACAGG	chr10	102296345	+	NM_017902
Epigenome	HIF1AN-2	HIF1AN	CAAACGCTCAATGACACTGTGGG	chr10	102300421	+	NM_017902
Epigenome	HIF1AN-3	HIF1AN	CGCTCAATGACACTGTGGGCAGG	chr10	102300425	+	NM_017902
Epigenome	HIF1AN-4	HIF1AN	CTCTGACTCAGACGCGGAATGGG	chr10	102295841	-	NM_017902
Epigenome	HIF1AN-5	HIF1AN	GAAGCTATAACTGCGCAACTGGG	chr10	102295809	-	NM_017902
Epigenome	HIF1AN-6	HIF1AN	GACGCGGAATGGGCCTAGTCGGG	chr10	102295831	-	NM_017902
Epigenome	HIF1AN-7	HIF1AN	GCAGTTATAGCTTCCCGACTAGG	chr10	102295830	+	NM_017902
Epigenome	HIF1AN-8	HIF1AN	GCTCTGACTCAGACGCGGAATGG	chr10	102295842	-	NM_017902
Epigenome	HIF1AN-9	HIF1AN	GGAAGCTATAACTGCGCAACTGG	chr10	102295810	-	NM_017902
Epigenome	HIF1AN-10	HIF1AN	TTCATCCCAGGCGGGGCCGAGGG	chr10	102295785	-	NM_017902
Epigenome	HIRA-1	HIRA	AGTCGCAGGCGTTGTCAACGGGG	chr22	19373072	-	NM_003325
Epigenome	HIRA-2	HIRA	ATCCCTCCCGTTCGATGATCTGG	chr22	19381932	+	NM_003325
Epigenome	HIRA-3	HIRA	CCACTGCCCAGATCATCGAACGG	chr22	19381927	-	NM_003325
Epigenome	HIRA-4	HIRA	GACGGGACCAAGTTCGCAACTGG	chr22	19398252	-	NM_003325
Epigenome	HIRA-5	HIRA	GCCCAGATCATCGAACGGGAGGG	chr22	19381922	-	NM_003325
Epigenome	HIRA-6	HIRA	GGGACCAAGTTCGCAACTGGAGG	chr22	19398249	-	NM_003325
Epigenome	HIRA-7	HIRA	TCTATCCTCCGGAATCATTCAGG	chr22	19393316	-	NM_003325
Epigenome	HIRA-8	HIRA	TGCCCAGATCATCGAACGGGAGG	chr22	19381923	-	NM_003325
Epigenome	HIRA-9	HIRA	TTGCGAACTTGGTCCCGTCAGGG	chr22	19398268	+	NM_003325
Epigenome	HIRA-10	HIRA	TTGTCCTCCAGTTGCGAACTTGG	chr22	19398257	+	NM_003325
Epigenome	HIST1H1A-1	HIST1H1A	ACAAAGGGTACCGGAGCCTCGGG	chr6	26017649	-	NM_005325
Epigenome	HIST1H1A-2	HIST1H1A	ACCACCACGCTCCTTAGAGGAGG	chr6	26017801	+	NM_005325
Epigenome	HIST1H1A-3	HIST1H1A	ACGATCAGCTCTGACACGGAAGG	chr6	26017835	+	NM_005325
Epigenome	HIST1H1A-4	HIST1H1A	CCTGGTAAGCAAGGGAACGTTGG	chr6	26017677	-	NM_005325
Epigenome	HIST1H1A-5	HIST1H1A	CGATCAGCTCTGACACGGAAGGG	chr6	26017836	+	NM_005325
Epigenome	HIST1H1A-6	HIST1H1A	CGTGTCAGAGCTGATCGTGCAGG	chr6	26017818	-	NM_005325
Epigenome	HIST1H1A-7	HIST1H1A	CTTCTCCACGTCGTAGCCTGCGG	chr6	26017744	+	NM_005325
Epigenome	HIST1H1A-8	HIST1H1A	GGAACGTTGGTGCAGACAAAGGG	chr6	26017664	-	NM_005325
Epigenome	HIST1H1A-9	HIST1H1A	GGCGGCCGCAGGCTACGACGTGG	chr6	26017737	-	NM_005325
Epigenome	HIST1H1A-10	HIST1H1A	TTGCCAGCTAAAGGTTTCTCAGG	chr6	26017913	+	NM_005325
Epigenome	HIST1H1B-1	HIST1H1B	AAGAAGGCCTTAGCGGCCGGTGG	chr6	27835095	-	NM_005322
Epigenome	HIST1H1B-2	HIST1H1B	AGCGGCCGGTGGCTACGACGTGG	chr6	27835084	-	NM_005322
Epigenome	HIST1H1B-3	HIST1H1B	CGCTGCTAAGCGCAAAGCGACGG	chr6	27835195	-	NM_005322
Epigenome	HIST1H1B-4	HIST1H1B	CGCTTTGCGCTTAGCAGCGCCGG	chr6	27835211	+	NM_005322
Epigenome	HIST1H1B-5	HIST1H1B	CTTCTCCACGTCGTAGCCACCGG	chr6	27835091	+	NM_005322
Epigenome	HIST1H1B-6	HIST1H1B	GCTGCTAAGCGCAAAGCGACGGG	chr6	27835194	-	NM_005322
Epigenome	HIST1H1B-7	HIST1H1B	GGATTTCTCCACCGGCGCTGGGG	chr6	27835271	+	NM_005322
Epigenome	HIST1H1B-8	HIST1H1B	GGCAGGAGCGGTTTCCGACATGG	chr6	27835304	+	NM_005322
Epigenome	HIST1H1B-9	HIST1H1B	GGGATTTCTCCACCGGCGCTGGG	chr6	27835270	+	NM_005322
Epigenome	HIST1H1B-10	HIST1H1B	GTCGTAGCCACCGGCCGCTAAGG	chr6	27835100	+	NM_005322
Epigenome	HIST1H1C-1	HIST1H1C	AACTCCGCTACGCTCTTTAGAGG	chr6	26056503	+	NM_005319
Epigenome	HIST1H1C-2	HIST1H1C	AGAGCGTAGCGGAGTTTCTCTGG	chr6	26056484	-	NM_005319
Epigenome	HIST1H1C-3	HIST1H1C	GGCTGCTCTGAAAAAAGCGTTGG	chr6	26056463	-	NM_005319
Epigenome	HIST1H1C-4	HIST1H1C	GGCTGGGGGTACGCCTCGTAAGG	chr6	26056559	-	NM_005319
Epigenome	HIST1H1C-5	HIST1H1C	GGGGGACCAGACGCCTTACGAGG	chr6	26056558	+	NM_005319
Epigenome	HIST1H1C-6	HIST1H1C	GGTACGCCTCGTAAGGCGTCTGG	chr6	26056552	-	NM_005319
Epigenome	HIST1H1C-7	HIST1H1C	TCGTAAGGCGTCTGGTCCCCCGG	chr6	26056544	-	NM_005319
Epigenome	HIST1H1C-8	HIST1H1C	TTGGCCGCCTTCTTCTTTACAGG	chr6	26056597	+	NM_005319
Epigenome	HIST1H1C-9	HIST1H1C	TTTACAGGGGCCTTCTCCGCAGG	chr6	26056612	+	NM_005319
Epigenome	HIST1H1C-10	HIST1H1C	TTTCTCCACATCATAGCCGGCGG	chr6	26056449	+	NM_005319
Epigenome	HIST1H1D-1	HIST1H1D	AACAACAGCCGTATCAAGCTTGG	chr6	26234916	-	NM_005320
Epigenome	HIST1H1D-2	HIST1H1D	AAGAAGGCAGGCGCAACTGCTGG	chr6	26235072	-	NM_005320
Epigenome	HIST1H1D-3	HIST1H1D	AGAAGGCAGGCGCAACTGCTGGG	chr6	26235071	-	NM_005320
Epigenome	HIST1H1D-4	HIST1H1D	AGTATCTGAGCTTATCACCAAGG	chr6	26235025	-	NM_005320
Epigenome	HIST1H1D-5	HIST1H1D	CGCAAGCGCTTTCTTAAGCGCGG	chr6	26234975	+	NM_005320
Epigenome	HIST1H1D-6	HIST1H1D	CGCGCTTAAGAAAGCGCTTGCGG	chr6	26234962	-	NM_005320
Epigenome	HIST1H1D-7	HIST1H1D	GCCAGAAGCACCGGTACCTTTGG	chr6	26234867	+	NM_005320
Epigenome	HIST1H1D-8	HIST1H1D	GTGATAAGCTCAGATACTGGGGG	chr6	26235042	+	NM_005320
Epigenome	HIST1H1D-9	HIST1H1D	TGGTGATAAGCTCAGATACTGGG	chr6	26235040	+	NM_005320
Epigenome	HIST1H1D-10	HIST1H1D	TTGGTGATAAGCTCAGATACTGG	chr6	26235039	+	NM_005320
Epigenome	HIST1H1E-1	HIST1H1E	ACCAAGGGCACCGGCGCGTCGGG	chr6	26156921	+	NM_005321
Epigenome	HIST1H1E-2	HIST1H1E	CACGGGAGTCTTCTCGGCAGGGG	chr6	26156661	-	NM_005321
Epigenome	HIST1H1E-3	HIST1H1E	CGGCCAAGCGCAAAGCGTCTGGG	chr6	26156724	+	NM_005321
Epigenome	HIST1H1E-4	HIST1H1E	GACCAAGGGCACCGGCGCGTCGG	chr6	26156920	+	NM_005321
Epigenome	HIST1H1E-5	HIST1H1E	GCGGCCAAGCGCAAAGCGTCTGG	chr6	26156723	+	NM_005321
Epigenome	HIST1H1E-6	HIST1H1E	GGAGCGCAGCGGCGTATCTTTGG	chr6	26156791	+	NM_005321
Epigenome	HIST1H1E-7	HIST1H1E	GGGCCCAGACGCTTTGCGCTTGG	chr6	26156715	-	NM_005321
Epigenome	HIST1H1E-8	HIST1H1E	TACGCCGCTGCGCTCCTTGGAGG	chr6	26156772	-	NM_005321
Epigenome	HIST1H1E-9	HIST1H1E	TCACGGGAGTCTTCTCGGCAGGG	chr6	26156662	-	NM_005321
Epigenome	HIST1H1E-10	HIST1H1E	TTTGAAGGAACCCGACGCGCCGG	chr6	26156919	-	NM_005321
Epigenome	HIST1H1T-1	HIST1H1T	AAGAAGGCATTGGCCGCTGCTGG	chr6	26108106	-	NM_005323
Epigenome	HIST1H1T-2	HIST1H1T	CATAGCGGCTACACCAGCACTGG	chr6	26108288	+	NM_005323
Epigenome	HIST1H1T-3	HIST1H1T	CGAGGCCCTTTCAGTGTCACAGG	chr6	26108158	-	NM_005323
Epigenome	HIST1H1T-4	HIST1H1T	CTCTACGTCGTAGCCAGCAGCGG	chr6	26108105	+	NM_005323
Epigenome	HIST1H1T-5	HIST1H1T	GGAACGAGTAGGTATGTCTTTGG	chr6	26108137	-	NM_005323
Epigenome	HIST1H1T-6	HIST1H1T	GGAATCCTGGTGCAAACCAGGGG	chr6	26108022	-	NM_005323
Epigenome	HIST1H1T-7	HIST1H1T	GGTTGCGCTCAAGAAGGCATTGG	chr6	26108116	-	NM_005323
Epigenome	HIST1H1T-8	HIST1H1T	TCAGTGTCACAGGAACGAGTAGG	chr6	26108148	-	NM_005323
Epigenome	HIST1H1T-9	HIST1H1T	TCGTTCCTGTGACACTGAAAGGG	chr6	26108165	+	NM_005323
Epigenome	HIST1H1T-10	HIST1H1T	TGTGTCCAAGTTGATCACCGAGG	chr6	26108176	-	NM_005323
Epigenome	HIST1H2AA-1	HIST1H2AA	AACACTGCCGCCAAATACACTGG	chr6	25726606	+	NM_170745
Epigenome	HIST1H2AA-2	HIST1H2AA	AGACGATGGATCCGGCCTACGGG	chr6	25726672	+	NM_170745
Epigenome	HIST1H2AA-3	HIST1H2AA	ATCCATCGTCTGCTTCGTAAGGG	chr6	25726648	-	NM_170745
Epigenome	HIST1H2AA-4	HIST1H2AA	CAGACGATGGATCCGGCCTACGG	chr6	25726671	+	NM_170745
Epigenome	HIST1H2AA-5	HIST1H2AA	GAAACTATGCAGAGCGGATAGGG	chr6	25726626	-	NM_170745
Epigenome	HIST1H2AA-6	HIST1H2AA	GATCCATCGTCTGCTTCGTAAGG	chr6	25726649	-	NM_170745
Epigenome	HIST1H2AA-7	HIST1H2AA	GCGAGGAGATGTCTGGACGAGGG	chr6	25726746	-	NM_170745
Epigenome	HIST1H2AA-8	HIST1H2AA	TACGAAGCAGACGATGGATCCGG	chr6	25726664	+	NM_170745
Epigenome	HIST1H2AA-9	HIST1H2AA	TGCGAGGAGATGTCTGGACGAGG	chr6	25726747	-	NM_170745
Epigenome	HIST1H2AA-10	HIST1H2AA	TTCCCTTACGAAGCAGACGATGG	chr6	25726658	+	NM_170745
Epigenome	HIST1H2AB-1	HIST1H2AB	AGCACCGCCGCGAGATACACCGG	chr6	26033647	+	NM_003513
Epigenome	HIST1H2AB-2	HIST1H2AB	ATGTCTGGTCGCGGCAAACAAGG	chr6	26033779	-	NM_003513
Epigenome	HIST1H2AB-3	HIST1H2AB	CGCGCCGGTGTATCTCGCGGCGG	chr6	26033639	-	NM_003513
Epigenome	HIST1H2AB-4	HIST1H2AB	CTCGCGCCAAGGCTAAGACTCGG	chr6	26033748	-	NM_003513
Epigenome	HIST1H2AB-5	HIST1H2AB	GAAGTAGTTATGTCTGGTCGCGG	chr6	26033788	-	NM_003513
Epigenome	HIST1H2AB-6	HIST1H2AB	GCAACTACTCCGAGCGCGTCGGG	chr6	26033667	-	NM_003513
Epigenome	HIST1H2AB-7	HIST1H2AB	GGCAACTACTCCGAGCGCGTCGG	chr6	26033668	-	NM_003513
Epigenome	HIST1H2AB-8	HIST1H2AB	TGCAGGTTTGCAGTTTCCTGTGG	chr6	26033717	-	NM_003513
Epigenome	HIST1H2AB-9	HIST1H2AB	TGGCGCGCCGGTGTATCTCGCGG	chr6	26033642	-	NM_003513
Epigenome	HIST1H2AB-10	HIST1H2AB	TTATCAGAAGTAGTTATGTCTGG	chr6	26033794	-	NM_003513
Epigenome	HIST1H2AC-1	HIST1H2AC	AAATCCCGCTCTTCTCGCGCTGG	chr6	26124523	+	NM_003512
Epigenome	HIST1H2AC-2	HIST1H2AC	AGAAGAGCGGGATTTCGCTTTGG	chr6	26124503	-	NM_003512
Epigenome	HIST1H2AC-3	HIST1H2AC	CAACTACGCAGAGCGGGTTGGGG	chr6	26124591	+	NM_003512
Epigenome	HIST1H2AC-4	HIST1H2AC	CGTAGTTGCCTTTACGGAGCAGG	chr6	26124564	-	NM_003512
Epigenome	HIST1H2AC-5	HIST1H2AC	CTGATTGCAATGTCTGGACGTGG	chr6	26124469	+	NM_003512
Epigenome	HIST1H2AC-6	HIST1H2AC	GAGACCAGCGCGAGAAGAGCGGG	chr6	26124515	-	NM_003512
Epigenome	HIST1H2AC-7	HIST1H2AC	GCTCTGCGTAGTTGCCTTTACGG	chr6	26124570	-	NM_003512
Epigenome	HIST1H2AC-8	HIST1H2AC	GGAGACCAGCGCGAGAAGAGCGG	chr6	26124516	-	NM_003512
Epigenome	HIST1H2AC-9	HIST1H2AC	GTAAAGGCAACTACGCAGAGCGG	chr6	26124584	+	NM_003512
Epigenome	HIST1H2AC-10	HIST1H2AC	TAAAGGCAACTACGCAGAGCGGG	chr6	26124585	+	NM_003512
Epigenome	HIST1H2AD-1	HIST1H2AD	AACACCGCCGCCAGATACACTGG	chr6	26199322	+	NM_021065
Epigenome	HIST1H2AD-2	HIST1H2AD	AAGCGGTGTACGCGGCCCACAGG	chr6	26199388	+	NM_021065
Epigenome	HIST1H2AD-3	HIST1H2AD	AGCGGTGTACGCGGCCCACAGGG	chr6	26199389	+	NM_021065
Epigenome	HIST1H2AD-4	HIST1H2AD	GAATTCAAAATGTCCGGACGCGG	chr6	26199463	-	NM_021065
Epigenome	HIST1H2AD-5	HIST1H2AD	GCAACTACTCCGAGCGAGTCGGG	chr6	26199342	-	NM_021065
Epigenome	HIST1H2AD-6	HIST1H2AD	GCGGGTCTTAGCCTTAGCTCGGG	chr6	26199435	+	NM_021065
Epigenome	HIST1H2AD-7	HIST1H2AD	GGCAACTACTCCGAGCGAGTCGG	chr6	26199343	-	NM_021065
Epigenome	HIST1H2AD-8	HIST1H2AD	GGCCGGCGCGCCAGTGTATCTGG	chr6	26199320	-	NM_021065
Epigenome	HIST1H2AD-9	HIST1H2AD	TCCGCCTTGCTTGCCGCGTCCGG	chr6	26199462	+	NM_021065
Epigenome	HIST1H2AD-10	HIST1H2AD	TGCGGAGCAAGCGGTGTACGCGG	chr6	26199380	+	NM_021065
Epigenome	HIST1H2AE-1	HIST1H2AE	AAAGCAAGGCGGCAAAGCTCGGG	chr6	26217234	+	NM_021052
Epigenome	HIST1H2AE-2	HIST1H2AE	AAGCTAAAACGCGTTCTTCCAGG	chr6	26217260	+	NM_021052
Epigenome	HIST1H2AE-3	HIST1H2AE	AGCGCCGGCCCCGACTCGTTCGG	chr6	26217329	-	NM_021052
Epigenome	HIST1H2AE-4	HIST1H2AE	AGCTAAAACGCGTTCTTCCAGGG	chr6	26217261	+	NM_021052
Epigenome	HIST1H2AE-5	HIST1H2AE	CAACTACTCCGAACGAGTCGGGG	chr6	26217333	+	NM_021052
Epigenome	HIST1H2AE-6	HIST1H2AE	CGGAGTAGTTGCCTTTGCGGAGG	chr6	26217309	-	NM_021052
Epigenome	HIST1H2AE-7	HIST1H2AE	GCAACTACTCCGAACGAGTCGGG	chr6	26217332	+	NM_021052
Epigenome	HIST1H2AE-8	HIST1H2AE	GGCAACTACTCCGAACGAGTCGG	chr6	26217331	+	NM_021052
Epigenome	HIST1H2AE-9	HIST1H2AE	TGGAAACTGAAGACCGGCCCTGG	chr6	26217266	-	NM_021052
Epigenome	HIST1H2AE-10	HIST1H2AE	TGTTAGGAAGCCACTATGTCTGG	chr6	26217205	+	NM_021052
Epigenome	HIST1H2AG-1	HIST1H2AG	AAGACTCGCTCTTCTAGGGCCGG	chr6	27100913	+	NM_021064
Epigenome	HIST1H2AG-2	HIST1H2AG	AGCGAGTCTTGGCCTTAGCGCGG	chr6	27100888	-	NM_021064
Epigenome	HIST1H2AG-3	HIST1H2AG	CGCGCCGGTGTATCTGGCAGCGG	chr6	27101008	+	NM_021064
Epigenome	HIST1H2AG-4	HIST1H2AG	GCGAGTCTTGGCCTTAGCGCGGG	chr6	27100887	-	NM_021064
Epigenome	HIST1H2AG-5	HIST1H2AG	GCGCTCGCTATGTCTGGACGTGG	chr6	27100859	+	NM_021064
Epigenome	HIST1H2AG-6	HIST1H2AG	GGCCAAGACTCGCTCTTCTAGGG	chr6	27100909	+	NM_021064
Epigenome	HIST1H2AG-7	HIST1H2AG	GGCCCTAGAAGAGCGAGTCTTGG	chr6	27100899	-	NM_021064
Epigenome	HIST1H2AG-8	HIST1H2AG	GGTGTATCTGGCAGCGGTGCTGG	chr6	27101014	+	NM_021064
Epigenome	HIST1H2AG-9	HIST1H2AG	TGAGTTGCGCTCGCTATGTCTGG	chr6	27100853	+	NM_021064
Epigenome	HIST1H2AG-10	HIST1H2AG	TGCCAGATACACCGGCGCGCCGG	chr6	27100992	-	NM_021064
Epigenome	HIST1H2AH-1	HIST1H2AH	AATTACCCTTGCGGAGCAGGCGG	chr6	27115008	-	NM_080596
Epigenome	HIST1H2AH-2	HIST1H2AH	CAAGGGTAATTATGCCGAGCGGG	chr6	27115032	+	NM_080596
Epigenome	HIST1H2AH-3	HIST1H2AH	CATAATTACCCTTGCGGAGCAGG	chr6	27115011	-	NM_080596
Epigenome	HIST1H2AH-4	HIST1H2AH	GCAAGGGTAATTATGCCGAGCGG	chr6	27115031	+	NM_080596
Epigenome	HIST1H2AH-5	HIST1H2AH	GCTCGGCATAATTACCCTTGCGG	chr6	27115017	-	NM_080596
Epigenome	HIST1H2AH-6	HIST1H2AH	GGCTGGGCTTCAGTTCCCCGTGG	chr6	27114987	+	NM_080596
Epigenome	HIST1H2AH-7	HIST1H2AH	GGTAATTATGCCGAGCGGGTTGG	chr6	27115036	+	NM_080596
Epigenome	HIST1H2AH-8	HIST1H2AH	GTGACCAGTATGTCTGGACGTGG	chr6	27114916	+	NM_080596
Epigenome	HIST1H2AH-9	HIST1H2AH	TAAGTTGTGACCAGTATGTCTGG	chr6	27114910	+	NM_080596
Epigenome	HIST1H2AH-10	HIST1H2AH	TATGCCGAGCGGGTTGGAGCCGG	chr6	27115042	+	NM_080596
Epigenome	HIST1H2AI-1	HIST1H2AI	ATGTCTGGGCGTGGCAAGCAGGG	chr6	27776005	+	NM_003509
Epigenome	HIST1H2AI-2	HIST1H2AI	CATGTCTGGGCGTGGCAAGCAGG	chr6	27776004	+	NM_003509
Epigenome	HIST1H2AI-3	HIST1H2AI	CTGCTTGCCACGCCCAGACATGG	chr6	27775991	-	NM_003509
Epigenome	HIST1H2AI-4	HIST1H2AI	TCTGGGCGTGGCAAGCAGGGAGG	chr6	27776008	+	NM_003509
Epigenome	HIST1H2AJ-1	HIST1H2AJ	ATGTCTGGGCGTGGTAAGCAGGG	chr6	27782501	-	NM_021066
Epigenome	HIST1H2AJ-2	HIST1H2AJ	CATGTCTGGGCGTGGTAAGCAGG	chr6	27782502	-	NM_021066
Epigenome	HIST1H2AJ-3	HIST1H2AJ	CTGCTTACCACGCCCAGACATGG	chr6	27782515	+	NM_021066
Epigenome	HIST1H2AJ-4	HIST1H2AJ	TCTGGGCGTGGTAAGCAGGGAGG	chr6	27782498	-	NM_021066
Epigenome	HIST1H2AK-1	HIST1H2AK	AAGACCCGCCCTTGAAGAACGGG	chr6	27806063	+	NM_003510
Epigenome	HIST1H2AK-2	HIST1H2AK	AAGACCCGTTCTTCAAGGGCGGG	chr6	27806055	-	NM_003510
Epigenome	HIST1H2AK-3	HIST1H2AK	AGGCTAAGACCCGTTCTTCAAGG	chr6	27806060	-	NM_003510
Epigenome	HIST1H2AK-4	HIST1H2AK	CGCCAGGTACACCGGCGCTCCGG	chr6	27805976	+	NM_003510
Epigenome	HIST1H2AK-5	HIST1H2AK	GAAGACCCGCCCTTGAAGAACGG	chr6	27806062	+	NM_003510
Epigenome	HIST1H2AK-6	HIST1H2AK	GCGGGTCTTCAGTTCCCAGTGGG	chr6	27806037	-	NM_003510
Epigenome	HIST1H2AK-7	HIST1H2AK	GGCGGGTCTTCAGTTCCCAGTGG	chr6	27806038	-	NM_003510
Epigenome	HIST1H2AK-8	HIST1H2AK	GGCTAAGACCCGTTCTTCAAGGG	chr6	27806059	-	NM_003510
Epigenome	HIST1H2AK-9	HIST1H2AK	TAAGACCCGTTCTTCAAGGGCGG	chr6	27806056	-	NM_003510
Epigenome	HIST1H2AK-10	HIST1H2AK	TGAAGAACGGGTCTTAGCCTTGG	chr6	27806075	+	NM_003510
Epigenome	HIST1H2AL-1	HIST1H2AL	CAAGGGCAACTATGCTGAGCGGG	chr6	27833257	+	NM_003511
Epigenome	HIST1H2AL-2	HIST1H2AL	CATGTCGGGACGCGGCAAGCAGG	chr6	27833149	+	NM_003511
Epigenome	HIST1H2AL-3	HIST1H2AL	GAGACCGGCACGAGAAGAGCGGG	chr6	27833187	-	NM_003511
Epigenome	HIST1H2AL-4	HIST1H2AL	GCTCAGCATAGTTGCCCTTGCGG	chr6	27833242	-	NM_003511
Epigenome	HIST1H2AL-5	HIST1H2AL	GGAGACCGGCACGAGAAGAGCGG	chr6	27833188	-	NM_003511
Epigenome	HIST1H2AL-6	HIST1H2AL	TATCGTTTCTTCGTCATGTCGGG	chr6	27833135	+	NM_003511
Epigenome	HIST1H2AL-7	HIST1H2AL	TCGGGACGCGGCAAGCAGGGAGG	chr6	27833153	+	NM_003511
Epigenome	HIST1H2AL-8	HIST1H2AL	TGCCGGTCTCCAGTTCCCCGTGG	chr6	27833212	+	NM_003511
Epigenome	HIST1H2AL-9	HIST1H2AL	TTATCGTTTCTTCGTCATGTCGG	chr6	27833134	+	NM_003511
Epigenome	HIST1H2AL-10	HIST1H2AL	TTCTTCGTCATGTCGGGACGCGG	chr6	27833141	+	NM_003511
Epigenome	HIST1H2AM-1	HIST1H2AM	AAAACCCGCTCCTCTAGAGCTGG	chr6	27860865	-	NM_003514
Epigenome	HIST1H2AM-2	HIST1H2AM	AAACCCGCTCCTCTAGAGCTGGG	chr6	27860864	-	NM_003514
Epigenome	HIST1H2AM-3	HIST1H2AM	AAATTGGAGCCCAGCTCTAGAGG	chr6	27860867	+	NM_003514
Epigenome	HIST1H2AM-4	HIST1H2AM	ACGTGGCAAGCAGGGCGGCAAGG	chr6	27860902	-	NM_003514
Epigenome	HIST1H2AM-5	HIST1H2AM	AGCACCGCCGCCAGGTAAACCGG	chr6	27860778	+	NM_003514
Epigenome	HIST1H2AM-6	HIST1H2AM	CGCCAGGTAAACCGGCGCGCCGG	chr6	27860786	+	NM_003514
Epigenome	HIST1H2AM-7	HIST1H2AM	GAGCCCAGCTCTAGAGGAGCGGG	chr6	27860873	+	NM_003514
Epigenome	HIST1H2AM-8	HIST1H2AM	GCACTCGTCCTACAGGAAATTGG	chr6	27860851	+	NM_003514
Epigenome	HIST1H2AM-9	HIST1H2AM	GCTGGGCTCCAATTTCCTGTAGG	chr6	27860847	-	NM_003514
Epigenome	HIST1H2AM-10	HIST1H2AM	GGCCGGCGCGCCGGTTTACCTGG	chr6	27860776	-	NM_003514
Epigenome	HIST1H2BA-1	HIST1H2BA	AAAGCGCAAGAGGACCCGTAAGG	chr6	25727240	+	NM_170610
Epigenome	HIST1H2BA-2	HIST1H2BA	AATAGAATAACTCTCCTTACGGG	chr6	25727242	-	NM_170610
Epigenome	HIST1H2BA-3	HIST1H2BA	AGGTGCTACCATTTCCAAGAAGG	chr6	25727174	+	NM_170610
Epigenome	HIST1H2BA-4	HIST1H2BA	AGTGCTAAAGCAGGTCCATCCGG	chr6	25727288	+	NM_170610
Epigenome	HIST1H2BA-5	HIST1H2BA	ATGCCGGAGGTGTCATCTAAAGG	chr6	25727154	+	NM_170610
Epigenome	HIST1H2BA-6	HIST1H2BA	GAAGTGTGTGGTAGCTATGCCGG	chr6	25727138	+	NM_170610
Epigenome	HIST1H2BA-7	HIST1H2BA	GCACCTTTAGATGACACCTCCGG	chr6	25727145	-	NM_170610
Epigenome	HIST1H2BA-8	HIST1H2BA	GGTGCTACCATTTCCAAGAAGGG	chr6	25727175	+	NM_170610
Epigenome	HIST1H2BA-9	HIST1H2BA	GTGTGTGGTAGCTATGCCGGAGG	chr6	25727141	+	NM_170610
Epigenome	HIST1H2BA-10	HIST1H2BA	TGTCGTTAAGACCCAGAAAAAGG	chr6	25727210	+	NM_170610
Epigenome	HIST1H2BB-1	HIST1H2BB	AGGGGCTGGAGCAGACTTAGAGG	chr6	26043870	+	NM_021062
Epigenome	HIST1H2BB-2	HIST1H2BB	CCCTAAAAAGGGTTCTAAGAAGG	chr6	26043839	-	NM_021062
Epigenome	HIST1H2BB-3	HIST1H2BB	CTATTCTATCTATGTGTACAAGG	chr6	26043758	-	NM_021062
Epigenome	HIST1H2BB-4	HIST1H2BB	GCATCTCATCCAAGGCCATGGGG	chr6	26043708	-	NM_021062
Epigenome	HIST1H2BB-5	HIST1H2BB	GGAGCAGACTTAGAGGGTTCAGG	chr6	26043877	+	NM_021062
Epigenome	HIST1H2BB-6	HIST1H2BB	GGGGCTGGAGCAGACTTAGAGGG	chr6	26043871	+	NM_021062
Epigenome	HIST1H2BB-7	HIST1H2BB	GTCTGCTCCAGCCCCTAAAAAGG	chr6	26043851	-	NM_021062
Epigenome	HIST1H2BB-8	HIST1H2BB	TATCACTAAGGCGCAGAAGAAGG	chr6	26043815	-	NM_021062
Epigenome	HIST1H2BB-9	HIST1H2BB	TCTGCTCCAGCCCCTAAAAAGGG	chr6	26043850	-	NM_021062
Epigenome	HIST1H2BB-10	HIST1H2BB	TTCTAAGAAGGCTATCACTAAGG	chr6	26043827	-	NM_021062
Epigenome	HIST1H2BC-1	HIST1H2BC	AAACAGGTCCATCCCGACACTGG	chr6	26123977	-	NM_003526
Epigenome	HIST1H2BC-2	HIST1H2BC	AAGAGATGCCAGTGTCGGGATGG	chr6	26123981	+	NM_003526
Epigenome	HIST1H2BC-3	HIST1H2BC	ACACAGAGTAACTCTCCTTGCGG	chr6	26124029	+	NM_003526
Epigenome	HIST1H2BC-4	HIST1H2BC	CGACACTGGCATCTCTTCCAAGG	chr6	26123963	-	NM_003526
Epigenome	HIST1H2BC-5	HIST1H2BC	CGCTTTGGTCACTGCCTTCTTGG	chr6	26124084	+	NM_003526
Epigenome	HIST1H2BC-6	HIST1H2BC	GAAAGAATTCATGATGCCCATGG	chr6	26123952	+	NM_003526
Epigenome	HIST1H2BC-7	HIST1H2BC	GCCATCTTTCTTCTGCGCTTTGG	chr6	26124069	+	NM_003526
Epigenome	HIST1H2BC-8	HIST1H2BC	GGGGCGGGAGCAGACTTGGCTGG	chr6	26124118	+	NM_003526
Epigenome	HIST1H2BC-9	HIST1H2BC	TGGCATCTCTTCCAAGGCCATGG	chr6	26123957	-	NM_003526
Epigenome	HIST1H2BC-10	HIST1H2BC	TTACTCTGTGTACGTGTACAAGG	chr6	26124005	-	NM_003526
Epigenome	HIST1H2BD-1	HIST1H2BD	AGCCTTAGTCACCGCCTTCTTGG	chr6	26158446	-	NM_021063
Epigenome	HIST1H2BD-2	HIST1H2BD	CATTGCCTTGGAAGAGATGCCGG	chr6	26158560	-	NM_138720
Epigenome	HIST1H2BD-3	HIST1H2BD	CTAAGGCTCAGAAGAAGGACGGG	chr6	26158473	+	NM_021063,NM_138720
Epigenome	HIST1H2BD-4	HIST1H2BD	CTATTCAGTGTATGTGTACAAGG	chr6	26158525	+	NM_021063,NM_138720
Epigenome	HIST1H2BD-5	HIST1H2BD	CTTTGGGGCAGGAGCAGACTTGG	chr6	26158416	-	NM_021063,NM_138720
Epigenome	HIST1H2BD-6	HIST1H2BD	GCATCTCTTCCAAGGCAATGGGG	chr6	26158575	+	NM_021063,NM_138720
Epigenome	HIST1H2BD-7	HIST1H2BD	GGAGCAGACTTGGTAGGTTCAGG	chr6	26158406	-	NM_021063,NM_138720
Epigenome	HIST1H2BD-8	HIST1H2BD	GGGGCAGGAGCAGACTTGGTAGG	chr6	26158412	-	NM_021063,NM_138720
Epigenome	HIST1H2BD-9	HIST1H2BD	GGTGACTAAGGCTCAGAAGAAGG	chr6	26158468	+	NM_021063,NM_138720
Epigenome	HIST1H2BD-10	HIST1H2BD	GTCTGCTCCTGCCCCAAAGAAGG	chr6	26158432	+	NM_021063,NM_138720
Epigenome	HIST1H2BD-11	HIST1H2BD	TCTGCTCCTGCCCCAAAGAAGGG	chr6	26158433	+	NM_021063,NM_138720
Epigenome	HIST1H2BE-1	HIST1H2BE	ATCCGCTCCCGCCCCGAAGAAGG	chr6	26184058	+	NM_003523
Epigenome	HIST1H2BE-2	HIST1H2BE	CATGATCCCCATGGCTTTAGAGG	chr6	26184195	-	NM_003523
Epigenome	HIST1H2BE-3	HIST1H2BE	CATGGCTTTAGAGGAGATGCCGG	chr6	26184186	-	NM_003523
Epigenome	HIST1H2BE-4	HIST1H2BE	CGCCTTGGTCACGGCCTTCTTGG	chr6	26184072	-	NM_003523
Epigenome	HIST1H2BE-5	HIST1H2BE	CTTCTTCTGCGCCTTGGTCACGG	chr6	26184081	-	NM_003523
Epigenome	HIST1H2BE-6	HIST1H2BE	GCATCTCCTCTAAAGCCATGGGG	chr6	26184201	+	NM_003523
Epigenome	HIST1H2BE-7	HIST1H2BE	GGAGCGGATTTCGCTGGCTCAGG	chr6	26184032	-	NM_003523
Epigenome	HIST1H2BE-8	HIST1H2BE	GGCATCTCCTCTAAAGCCATGGG	chr6	26184200	+	NM_003523
Epigenome	HIST1H2BE-9	HIST1H2BE	GGGGCGGGAGCGGATTTCGCTGG	chr6	26184038	-	NM_003523
Epigenome	HIST1H2BE-10	HIST1H2BE	TTTAGAGGAGATGCCGGTGTCGG	chr6	26184180	-	NM_003523
Epigenome	HIST1H2BF-1	HIST1H2BF	AAAAAAGGGCTCCAAAAAGGCGG	chr6	26199836	+	NM_003522
Epigenome	HIST1H2BF-2	HIST1H2BF	ACCATCCTTCTTCTGCGCCTTGG	chr6	26199850	-	NM_003522
Epigenome	HIST1H2BF-3	HIST1H2BF	CTCCAAAAAGGCGGTGACCAAGG	chr6	26199845	+	NM_003522
Epigenome	HIST1H2BF-4	HIST1H2BF	GAAGCGCAAGCGTAGCCGCAAGG	chr6	26199887	+	NM_003522
Epigenome	HIST1H2BF-5	HIST1H2BF	GGAGCAGGAGCGGACTTAGCAGG	chr6	26199801	-	NM_003522
Epigenome	HIST1H2BF-6	HIST1H2BF	GGAGCGGACTTAGCAGGTTCAGG	chr6	26199795	-	NM_003522
Epigenome	HIST1H2BF-7	HIST1H2BF	GTCCGCTCCTGCTCCAAAAAAGG	chr6	26199821	+	NM_003522
Epigenome	HIST1H2BF-8	HIST1H2BF	TAGCACCTTGTACACGTACACGG	chr6	26199907	-	NM_003522
Epigenome	HIST1H2BF-9	HIST1H2BF	TCCAAAAAAGGGCTCCAAAAAGG	chr6	26199833	+	NM_003522
Epigenome	HIST1H2BF-10	HIST1H2BF	TCCGCTCCTGCTCCAAAAAAGGG	chr6	26199822	+	NM_003522
Epigenome	HIST1H2BG-1	HIST1H2BG	AAACAGGTTCACCCCGATACTGG	chr6	26216716	-	NM_003518
Epigenome	HIST1H2BG-2	HIST1H2BG	CGATACTGGCATCTCATCCAAGG	chr6	26216702	-	NM_003518
Epigenome	HIST1H2BG-3	HIST1H2BG	CTTGGATGAGATGCCAGTATCGG	chr6	26216715	+	NM_003518
Epigenome	HIST1H2BG-4	HIST1H2BG	GAAGCGCAAGCGCAGTCGTAAGG	chr6	26216771	-	NM_003518
Epigenome	HIST1H2BG-5	HIST1H2BG	GTCAGCTCCTGCTCCGAAGAAGG	chr6	26216837	-	NM_003518
Epigenome	HIST1H2BG-6	HIST1H2BG	TCAGCTCCTGCTCCGAAGAAGGG	chr6	26216836	-	NM_003518
Epigenome	HIST1H2BG-7	HIST1H2BG	TGGATGAGATGCCAGTATCGGGG	chr6	26216717	+	NM_003518
Epigenome	HIST1H2BG-8	HIST1H2BG	TGTGTACAAGGTGCTAAAACAGG	chr6	26216732	-	NM_003518
Epigenome	HIST1H2BG-9	HIST1H2BG	TTCCAAGAAGGCTGTGACCAAGG	chr6	26216813	-	NM_003518
Epigenome	HIST1H2BG-10	HIST1H2BG	TTGGATGAGATGCCAGTATCGGG	chr6	26216716	+	NM_003518
Epigenome	HIST1H2BH-1	HIST1H2BH	ATTCATGATCCCCATGGCTTTGG	chr6	26252053	-	NM_003524
Epigenome	HIST1H2BH-2	HIST1H2BH	CATGATCCCCATGGCTTTGGAGG	chr6	26252050	-	NM_003524
Epigenome	HIST1H2BH-3	HIST1H2BH	CATGGCTTTGGAGGAGATGCCGG	chr6	26252041	-	NM_003524
Epigenome	HIST1H2BH-4	HIST1H2BH	CGGCATCTCCTCCAAAGCCATGG	chr6	26252054	+	NM_003524
Epigenome	HIST1H2BH-5	HIST1H2BH	GAAGCGTAAACGCAGCCGCAAGG	chr6	26251979	+	NM_003524
Epigenome	HIST1H2BH-6	HIST1H2BH	GCATCTCCTCCAAAGCCATGGGG	chr6	26252056	+	NM_003524
Epigenome	HIST1H2BH-7	HIST1H2BH	GGAGCGGACTTAGCTGGATCAGG	chr6	26251887	-	NM_003524
Epigenome	HIST1H2BH-8	HIST1H2BH	GGCATCTCCTCCAAAGCCATGGG	chr6	26252055	+	NM_003524
Epigenome	HIST1H2BH-9	HIST1H2BH	GGGGCGGGAGCGGACTTAGCTGG	chr6	26251893	-	NM_003524
Epigenome	HIST1H2BH-10	HIST1H2BH	TTTGGAGGAGATGCCGGTGTCGG	chr6	26252035	-	NM_003524
Epigenome	HIST1H2BI-1	HIST1H2BI	CATAGCCTTGGACGAGATGCCGG	chr6	26273366	-	NM_003525
Epigenome	HIST1H2BI-2	HIST1H2BI	GCATCTCGTCCAAGGCTATGGGG	chr6	26273381	+	NM_003525
Epigenome	HIST1H2BI-3	HIST1H2BI	GCCATCCTTCTTCTGTGCCTTGG	chr6	26273267	-	NM_003525
Epigenome	HIST1H2BI-4	HIST1H2BI	GGCATCTCGTCCAAGGCTATGGG	chr6	26273380	+	NM_003525
Epigenome	HIST1H2BI-5	HIST1H2BI	GGGGCGGGAGCTGACTTAGCTGG	chr6	26273218	-	NM_003525
Epigenome	HIST1H2BI-6	HIST1H2BI	GGTGACCAAGGCACAGAAGAAGG	chr6	26273274	+	NM_003525
Epigenome	HIST1H2BI-7	HIST1H2BI	GTCAGCTCCCGCCCCGAAGAAGG	chr6	26273238	+	NM_003525
Epigenome	HIST1H2BI-8	HIST1H2BI	GTTCATAATCCCCATAGCCTTGG	chr6	26273378	-	NM_003525
Epigenome	HIST1H2BI-9	HIST1H2BI	TCAGCTCCCGCCCCGAAGAAGGG	chr6	26273239	+	NM_003525
Epigenome	HIST1H2BI-10	HIST1H2BI	TGCCTTGGTCACCGCCTTCTTGG	chr6	26273252	-	NM_003525
Epigenome	HIST1H2BJ-1	HIST1H2BJ	AAACGAATTCATGATGCCCATGG	chr6	27100349	+	NM_021058
Epigenome	HIST1H2BJ-2	HIST1H2BJ	ACGAAATGCCGGTGTCAGGGTGG	chr6	27100378	+	NM_021058
Epigenome	HIST1H2BJ-3	HIST1H2BJ	CAGAACCTTGTACACATAGATGG	chr6	27100409	+	NM_021058
Epigenome	HIST1H2BJ-4	HIST1H2BJ	CTATTCCATCTATGTGTACAAGG	chr6	27100402	-	NM_021058
Epigenome	HIST1H2BJ-5	HIST1H2BJ	GGAGCAGACTTCGCTGGCTCTGG	chr6	27100521	+	NM_021058
Epigenome	HIST1H2BJ-6	HIST1H2BJ	GGGGCGGGAGCAGACTTCGCTGG	chr6	27100515	+	NM_021058
Epigenome	HIST1H2BJ-7	HIST1H2BJ	GTCTGCTCCCGCCCCGAAAAAGG	chr6	27100495	-	NM_021058
Epigenome	HIST1H2BJ-8	HIST1H2BJ	TCTGCTCCCGCCCCGAAAAAGGG	chr6	27100494	-	NM_021058
Epigenome	HIST1H2BJ-9	HIST1H2BJ	TGACACCGGCATTTCGTCCAAGG	chr6	27100360	-	NM_021058
Epigenome	HIST1H2BJ-10	HIST1H2BJ	TGGACGAAATGCCGGTGTCAGGG	chr6	27100375	+	NM_021058
Epigenome	HIST1H2BK-1	HIST1H2BK	GGAGCGGACTTCGCTGGTTCCGG	chr6	27114569	+	NM_080593
Epigenome	HIST1H2BL-1	HIST1H2BL	CATGGCCTTAGAAGAGATGCCGG	chr6	27775522	+	NM_003519
Epigenome	HIST1H2BL-2	HIST1H2BL	CGGCATCTCTTCTAAGGCCATGG	chr6	27775509	-	NM_003519
Epigenome	HIST1H2BL-3	HIST1H2BL	CTTCTTGCCATCCTTCTTCTGGG	chr6	27775615	+	NM_003519
Epigenome	HIST1H2BL-4	HIST1H2BL	GCCATCCTTCTTCTGGGCCTTGG	chr6	27775621	+	NM_003519
Epigenome	HIST1H2BL-5	HIST1H2BL	GCTTCTTGCCATCCTTCTTCTGG	chr6	27775614	+	NM_003519
Epigenome	HIST1H2BL-6	HIST1H2BL	GGAGCAGACTTGGCCAGCTCGGG	chr6	27775676	+	NM_003519
Epigenome	HIST1H2BL-7	HIST1H2BL	GGCATCTCTTCTAAGGCCATGGG	chr6	27775508	-	NM_003519
Epigenome	HIST1H2BL-8	HIST1H2BL	GGCCTTGGTCACCGCCTTCTTGG	chr6	27775636	+	NM_003519
Epigenome	HIST1H2BL-9	HIST1H2BL	GGGAGCAGACTTGGCCAGCTCGG	chr6	27775675	+	NM_003519
Epigenome	HIST1H2BL-10	HIST1H2BL	TTGTTTCATTATGCCCGAGCTGG	chr6	27775677	-	NM_003519
Epigenome	HIST1H2BM-1	HIST1H2BM	AACAAGGCTCAGAAGAAGGATGG	chr6	27782896	+	NM_003521
Epigenome	HIST1H2BM-2	HIST1H2BM	AGATTTGACTGGTTCAGGCATGG	chr6	27782825	-	NM_003521
Epigenome	HIST1H2BM-3	HIST1H2BM	AGCCTTGTTAATGGCCTTCTTGG	chr6	27782870	-	NM_003521
Epigenome	HIST1H2BM-4	HIST1H2BM	CATTAACAAGGCTCAGAAGAAGG	chr6	27782892	+	NM_003521
Epigenome	HIST1H2BM-5	HIST1H2BM	CCCTAAAAAAGGCTCCAAGAAGG	chr6	27782868	+	NM_003521
Epigenome	HIST1H2BM-6	HIST1H2BM	CTTCTTCTGAGCCTTGTTAATGG	chr6	27782879	-	NM_003521
Epigenome	HIST1H2BM-7	HIST1H2BM	GGAGCAGATTTGACTGGTTCAGG	chr6	27782830	-	NM_003521
Epigenome	HIST1H2BM-8	HIST1H2BM	GGGACTGGAGCAGATTTGACTGG	chr6	27782836	-	NM_003521
Epigenome	HIST1H2BM-9	HIST1H2BM	GTTCATGATTCCCATAGCCTTGG	chr6	27782996	-	NM_003521
Epigenome	HIST1H2BM-10	HIST1H2BM	TTTGACTGGTTCAGGCATGGTGG	chr6	27782822	-	NM_003521
Epigenome	HIST1H2BN-1	HIST1H2BN	ACAAAGGCCCAGAAGAAGGACGG	chr6	27806514	+	NM_003520
Epigenome	HIST1H2BN-2	HIST1H2BN	AGGAGCGGACTTTGAGGGCTCGG	chr6	27806449	-	NM_003520
Epigenome	HIST1H2BN-3	HIST1H2BN	AGTGACAAAGGCCCAGAAGAAGG	chr6	27806510	+	NM_003520
Epigenome	HIST1H2BN-4	HIST1H2BN	CGGGGCAGGAGCGGACTTTGAGG	chr6	27806455	-	NM_003520
Epigenome	HIST1H2BN-5	HIST1H2BN	CTCCAAGAAGGCAGTGACAAAGG	chr6	27806498	+	NM_003520
Epigenome	HIST1H2BN-6	HIST1H2BN	GCCTTTCTTCGGGGCAGGAGCGG	chr6	27806464	-	NM_003520
Epigenome	HIST1H2BN-7	HIST1H2BN	GGAGCGGACTTTGAGGGCTCGGG	chr6	27806448	-	NM_003520
Epigenome	HIST1H2BN-8	HIST1H2BN	GGCCTTTGTCACTGCCTTCTTGG	chr6	27806488	-	NM_003520
Epigenome	HIST1H2BN-9	HIST1H2BN	GGGGCAGGAGCGGACTTTGAGGG	chr6	27806454	-	NM_003520
Epigenome	HIST1H2BN-10	HIST1H2BN	TTTGAGGGCTCGGGCATGACTGG	chr6	27806439	-	NM_003520
Epigenome	HIST1H2BO-1	HIST1H2BO	AGATTTAGCCGGGTCGGGCATGG	chr6	27861244	-	NM_003527
Epigenome	HIST1H2BO-2	HIST1H2BO	AGGAGCAGATTTAGCCGGGTCGG	chr6	27861250	-	NM_003527
Epigenome	HIST1H2BO-3	HIST1H2BO	ATCTGCTCCTGCCCCCAAAAAGG	chr6	27861275	+	NM_003527
Epigenome	HIST1H2BO-4	HIST1H2BO	CGTAACCAAGGCCCAGAAAAAGG	chr6	27861311	+	NM_003527
Epigenome	HIST1H2BO-5	HIST1H2BO	CTCCAAGAAAGCCGTAACCAAGG	chr6	27861299	+	NM_003527
Epigenome	HIST1H2BO-6	HIST1H2BO	CTCCTCCGCCATGCCCGACCCGG	chr6	27861248	+	NM_003527
Epigenome	HIST1H2BO-7	HIST1H2BO	GGAGCAGATTTAGCCGGGTCGGG	chr6	27861249	-	NM_003527
Epigenome	HIST1H2BO-8	HIST1H2BO	GGGCAGGAGCAGATTTAGCCGGG	chr6	27861254	-	NM_003527
Epigenome	HIST1H2BO-9	HIST1H2BO	GGGGCAGGAGCAGATTTAGCCGG	chr6	27861255	-	NM_003527
Epigenome	HIST1H2BO-10	HIST1H2BO	TTTAGCCGGGTCGGGCATGGCGG	chr6	27861241	-	NM_003527
Epigenome	HIST1H3A-1	HIST1H3A	AAAGCCCCACCGCTACCGGCCGG	chr6	26020845	+	NM_003529
Epigenome	HIST1H3A-2	HIST1H3A	ACTGCTCGGAAGTCTACTGGTGG	chr6	26020753	+	NM_003529
Epigenome	HIST1H3A-3	HIST1H3A	CAAACTGCTCGGAAGTCTACTGG	chr6	26020750	+	NM_003529
Epigenome	HIST1H3A-4	HIST1H3A	CAAGGCGCCACGCAAACAGTTGG	chr6	26020776	+	NM_003529
Epigenome	HIST1H3A-5	HIST1H3A	CTCGCACTAAGCAAACTGCTCGG	chr6	26020739	+	NM_003529
Epigenome	HIST1H3A-6	HIST1H3A	GGCAGCCCGCAAAAGCGCTCCGG	chr6	26020806	+	NM_003529
Epigenome	HIST1H3A-7	HIST1H3A	GTTCAGTGGACTTCTGATAACGG	chr6	26020881	-	NM_003529
Epigenome	HIST1H3A-8	HIST1H3A	TCGGAAGTCTACTGGTGGCAAGG	chr6	26020758	+	NM_003529
Epigenome	HIST1H3A-9	HIST1H3A	TTGCTTAGTGCGAGCCATGACGG	chr6	26020718	-	NM_003529
Epigenome	HIST1H3A-10	HIST1H3A	TTTACGAATAAGCAGTTCAGTGG	chr6	26020895	-	NM_003529
Epigenome	HIST1H3B-1	HIST1H3B	AAAGCCTCACCGTTACCGCCCGG	chr6	26032161	-	NM_003537
Epigenome	HIST1H3B-2	HIST1H3B	ACAGCTCGGAAATCCACCGGCGG	chr6	26032253	-	NM_003537
Epigenome	HIST1H3B-3	HIST1H3B	AGTCGACCGAGTTGCTGATTCGG	chr6	26032102	-	NM_003537
Epigenome	HIST1H3B-4	HIST1H3B	CCACAGTGCCCGGGCGGTAACGG	chr6	26032164	+	NM_003537
Epigenome	HIST1H3B-5	HIST1H3B	CCGTTACCGCCCGGGCACTGTGG	chr6	26032152	-	NM_003537
Epigenome	HIST1H3B-6	HIST1H3B	CGCGCAGAGCCACAGTGCCCGGG	chr6	26032155	+	NM_003537
Epigenome	HIST1H3B-7	HIST1H3B	CTCGTACTAAACAGACAGCTCGG	chr6	26032267	-	NM_003537
Epigenome	HIST1H3B-8	HIST1H3B	CTTGCGTGGCGCTTTACCGCCGG	chr6	26032249	+	NM_003537
Epigenome	HIST1H3B-9	HIST1H3B	GCGTGGCGCTTTACCGCCGGTGG	chr6	26032252	+	NM_003537
Epigenome	HIST1H3B-10	HIST1H3B	TGTCTGTTTAGTACGAGCCATGG	chr6	26032285	+	NM_003537
Epigenome	HIST1H3C-1	HIST1H3C	ACGGATTTCGCGCAAGGCCACGG	chr6	26045780	-	NM_003531
Epigenome	HIST1H3C-2	HIST1H3C	AGCAGCCCGTAAGAGCGCTCCGG	chr6	26045727	+	NM_003531
Epigenome	HIST1H3C-3	HIST1H3C	CGCGCAAGGCCACGGTGCCCGGG	chr6	26045772	-	NM_003531
Epigenome	HIST1H3C-4	HIST1H3C	CGGTGGCCGGAGCGCTCTTACGG	chr6	26045721	-	NM_003531
Epigenome	HIST1H3C-5	HIST1H3C	CTTCCGGATCAGCAGCTCGGTGG	chr6	26045816	-	NM_003531
Epigenome	HIST1H3C-6	HIST1H3C	GAAACCTCATCGCTACCGCCCGG	chr6	26045766	+	NM_003531
Epigenome	HIST1H3C-7	HIST1H3C	GCAAGGCCACGGTGCCCGGGCGG	chr6	26045769	-	NM_003531
Epigenome	HIST1H3C-8	HIST1H3C	GGTGGCCGGAGCGCTCTTACGGG	chr6	26045720	-	NM_003531
Epigenome	HIST1H3C-9	HIST1H3C	GTAGCGACGGATTTCGCGCAAGG	chr6	26045786	-	NM_003531
Epigenome	HIST1H3C-10	HIST1H3C	TTAGTAGCAAGCTGCTTGCGCGG	chr6	26045692	-	NM_003531
Epigenome	HIST1H3D-1	HIST1H3D	AGCGCTCTTTCGAGCAGCCTTGG	chr6	26197406	+	NM_003530
Epigenome	HIST1H3D-2	HIST1H3D	CAGTTTGCGAATCAGCAGCTCGG	chr6	26197298	+	NM_003530
Epigenome	HIST1H3D-3	HIST1H3D	CCACCGTTACCGGCCCGGCACGG	chr6	26197345	-	NM_003530
Epigenome	HIST1H3D-4	HIST1H3D	CCGTGCCGGGCCGGTAACGGTGG	chr6	26197357	+	NM_003530
Epigenome	HIST1H3D-5	HIST1H3D	CGAAAGAGCGCTCCAGCCACCGG	chr6	26197383	-	NM_003530
Epigenome	HIST1H3D-6	HIST1H3D	CGTGCCGGGCCGGTAACGGTGGG	chr6	26197358	+	NM_003530
Epigenome	HIST1H3D-7	HIST1H3D	CTGCTCGCAAGTCCACGGGTGGG	chr6	26197442	-	NM_003530
Epigenome	HIST1H3D-8	HIST1H3D	GCAGACTGCTCGCAAGTCCACGG	chr6	26197447	-	NM_003530
Epigenome	HIST1H3D-9	HIST1H3D	GCGTGGCGCTTTCCCACCCGTGG	chr6	26197442	+	NM_003530
Epigenome	HIST1H3D-10	HIST1H3D	TCACGGACTAGACGCTGGAATGG	chr6	26197275	+	NM_003530
Epigenome	HIST1H3E-1	HIST1H3E	ACGGCTCGTAAATCCACAGGCGG	chr6	26225418	+	NM_003532
Epigenome	HIST1H3E-2	HIST1H3E	AGTCTACCGAGCTTCTAATCCGG	chr6	26225569	+	NM_003532
Epigenome	HIST1H3E-3	HIST1H3E	CGCGCAGAGCCACGGTGCCAGGG	chr6	26225516	-	NM_003532
Epigenome	HIST1H3E-4	HIST1H3E	CGGTGCCAGGGCGGTAGCGATGG	chr6	26225504	-	NM_003532
Epigenome	HIST1H3E-5	HIST1H3E	GCGCGGTGCTTTACCGCCTGTGG	chr6	26225419	-	NM_003532
Epigenome	HIST1H3E-6	HIST1H3E	GGTGCCAGGGCGGTAGCGATGGG	chr6	26225503	-	NM_003532
Epigenome	HIST1H3E-7	HIST1H3E	TAAAGCACCGCGCAAACAGCTGG	chr6	26225441	+	NM_003532
Epigenome	HIST1H3E-8	HIST1H3E	TATGGCGCGTACTAAGCAGACGG	chr6	26225399	+	NM_003532
Epigenome	HIST1H3E-9	HIST1H3E	TCGCAAGAGCGCTCCGGCCACGG	chr6	26225477	+	NM_003532
Epigenome	HIST1H3E-10	HIST1H3E	TTAGAAGCTCGGTAGACTTCTGG	chr6	26225552	-	NM_003532
Epigenome	HIST1H3F-1	HIST1H3F	AGTACCAGGCCTGTAGCGGTGGG	chr6	26250713	+	NM_021018
[truncated: 9,194 more rows]

## Sheet: Table S2
Table S2.	Table S2.
	Overview sequence primers for determining CRISPR KO score
Gene	sgRNA	gRNA Sequence	Forward sequenceprimer 5'-> 3'	Reverse sequenceprimer 5'-> 3'
ARID4B	ARID4B_6	AGTTGTTAACAAGCAATGTA	ATGGCTGAATATGAGTTTAGACAA	AGGGCTTAATATTTTTCTTTCAAT
ARID4B	ARID4B_8	ATTAACAAACGACCTGTACT	GCAGAGGGAAGAAGAATGAAAATA	TGCCTGGCCTAAAATCTTTAAAAT
ARID4B	ARID4B_IDT_1AA	GAGCCTCCCTATTTGACAGT	AGAGGGGTATACGAGTGAGCTAAT	GGCATTCAAAATAACTGTGATAAT
MBD3	MBD3_4	CTTGCCCGTGCGGAAGTCGA	AGCCCGAGCGGGAAGAAGT	TCGCCTGCAGCTCACGTCAT
MBD3	MBD3_10	GGTCAAGAGCGACCCGCAGA	GCCCCGCACCCCCTGAG	CGTCCACCCAACCAAAGTGAACA
MBD3	MBD3_AB	GCGCTACGACTCCTCCAACC	AGCCCGAGCGGGAAGAAGT	TCGCCTGCAGCTCACGTCAT
MBD3	MBD3_AC	GAACGCCTTCGACATTGCTG	AGGGCCAATATTGAGGTTCACA	TCCACCCTGCCAGGAGATGAG
BMPR2	BMPR2_3	AGATAATGCAGCCATAAGCG	AATGGGCAGAAATATTTATGTATG	ACTGTGCCCGGCTTTGTATTTTTA
BMPR2	BMPR2_10	GTATACACTCACCTCGCTTA	AATGGGCAGAAATATTTATGTATG	ACTGTGCCCGGCTTTGTATTTTTA
BMPR3	BMPR2_AA	ATACTGCTCCATATCGACCT	AGGCTGGGTCTGAGGAGCTTCATC	TGGCGAGGCTGGTCCTGAACTCT
BMPR4	BMPR2_AD	GCTACCATGGACCATCCTGC	CTCCGCCGGTCTTTCCCATATTTC	GCCGCAGTGCTGACCAGCAGG
